# Supplementary material for: Generation of patterned kidney organoids that recapitulate the adult kidney collecting duct system from expandable ureteric bud progenitors
Source: Nat Commun. 2021 Jun 15;12:3641. doi: 10.1038/s41467-021-23911-5 (PMC8206157; doi:10.1038/s41467-021-23911-5)
Supplement: Supplementary file 5 — Supplementary Data 1 [file 41467_2021_23911_MOESM5_ESM.xlsx]

## Sheet: TMM values - All
Supplementary Data 1. RNA-seq TMM values
GeneName	UB tip #1	UB tip #2	UB tip #3	UB organoid, D5, #1	UB organoid, D5, #2	UB organoid, D10, #1	UB organoid, D10, #2	UB organoid, D20, #1	UB organoid, D20, #2	UB trunk #1	UB trunk #2	UB trunk #3	CD organoid #1	CD organoid #2	Adult CD #1	Adult CD #2	IPC #1	IPC #2	NPC #1	NPC #2	NPC #3
Gnai3	4871.69	4496.19	4781.34	4186.49	4003.51	4832.08	4792.02	4729.95	4828.97	5650.5	4990.35	4076.46	5580.34	5589.86	3563.15	3472.85	4889.25	4109.06	3431.85	5375.74	5634.87
Cdc45	1347.38	1145.5	1248.23	738.564	680.902	582.253	612.508	497.439	427.766	302.444	272.073	276.844	57.8781	64.0204	61.4824	47.5446	1320.51	1998.74	1309.36	1301.78	1179.59
H19	10936.7	14536.1	10552.3	34864.4	35293.4	13349.3	1570.89	4.59706	286.819	49817.1	33516.2	43445.8	1153.51	836.305	40.1241	7.12329	74917.6	108463	49790.3	71578.8	63130.9
Scml2	339.779	296.316	216.384	145.979	111.954	155.322	199.318	179.255	153.703	165.058	127.515	135.364	43.0577	41.535	30.8378	37.8017	329.79	308.758	186.412	181.875	183.802
Apoh	0	1.51041	0	0.952045	0	1.94276	2.73106	1.55964	7.42141	0.572391	0	0	1.72531	5.22386	7.24818	12.2466	0.176237	0.20782	0	0	0.428255
Narf	1516.9	1393.3	2010.67	2225.3	2473.3	2109.27	2225.35	2083.47	2236.32	1740.65	2518.07	2159.8	3001.79	3075.97	1615.03	1652.89	1951.9	1649.42	1814.65	2119.82	2003.91
Cav2	562.842	555.537	517.051	88.3467	68.2543	210.991	259.334	700.599	752.475	3572.68	3801.69	3363.9	4688.63	4740.2	9633.61	9244.19	59.5442	84.0858	4.72577	25.8748	14.727
Klf6	17148	39392.5	21441.3	1499.21	1298.07	1078.54	756.292	18074.4	24019.5	60834.4	47891.1	45597.5	4835.87	4645.4	43614.8	40664.8	1308.96	5309.94	1478.3	739.529	856.253
Scmh1	1719.38	1761.24	1678.62	1610.63	1535.68	1541.64	1549.99	2034.13	1968.62	1354.62	1609.37	1772.92	1272.04	1274.84	1391.14	1283.88	1532.97	1615.85	1302.27	1395.85	1188.74
Cox5a	994.294	1133.83	1051.58	1187.08	1195.23	959.363	1021.17	900.672	934.533	1337.96	1496.18	1483.2	1423.5	1449	1803.96	1875.35	835.717	1083.88	835.448	1195.25	931.163
Tbx2	7364.82	5078.53	6272.15	11015.1	11376.1	10401.8	11421.8	8635.36	9068.62	6991.65	9310.91	11011.9	3870.32	4039.83	3347.36	3450.64	3824.9	2000.63	62.035	78.4475	48.8503
Tbx4	0	0.455726	2.32629	0.958106	3.69235	0	0	0.0441616	0.0531614	2.73467	0	0	1.59382	0.0753572	1.27969	1.32826	0.10688	0.123435	0	0	0.473375
Zfy2	0	0	0	0	0	0	0	0.00858814	0.0101578	0	0	0	0.0113082	0.0138381	0.0094272	0.0100658	0.0189728	0.0213759	0	0	2.20873
Ngfr	42.4321	26.5373	22.4472	11.5122	19.096	13.6439	14.5014	9.09878	8.08964	16.6031	25.3626	45.3657	8.43896	4.00065	64.1278	64.2374	678.378	566.62	805.885	780.904	1091.78
Wnt3	0	0	0	0	1.83223	2.97996	2.80824	1.47772	0.0538797	0	0	0	2.98479	1.77726	0.0512253	0.0551044	2.24063	2.43343	0	2.59298	0.471877
Wnt9a	3.1831	81.5839	45.6168	161.366	248.575	59.5697	55.4708	28.5233	66.6308	98.9222	95.1522	58.7383	134.98	99.377	54.7303	48.866	128.056	53.3827	163.773	102.125	168.602
Fer	536.349	663.936	560.707	707.828	681.81	818.69	812.76	799.066	815.689	999.479	833.655	783.739	1242.13	1283.85	687.583	692.066	734.568	1161.45	480.502	540.149	554.133
Xpo6	3230.82	3013.84	2916.45	3430.64	3418.19	3333.41	3620.64	2978.1	2741.61	3287.38	2861.45	3382.09	3056.33	3087.46	1497.87	1634.89	6069.11	3351.27	4473.29	3464.37	3712.9
Tfe3	1240.38	2007.19	1270.61	1711.48	1606.68	1689.17	1950.49	2210.34	2355	1864.02	1202.58	1558.63	1771.17	1762.1	1459.09	1347.93	1313.73	883.525	1346.46	1262.29	1248.19
Axin2	2182.26	1539.3	1880.41	1293.68	1424.61	4933.75	5315.51	4752.07	4372.54	110.386	244.417	426.705	257.243	182.116	90.787	64.241	926.994	669.118	1963.12	2007.4	2416.19
Brat1	425.206	251.029	337.336	590.66	700.029	768.882	866.508	673.568	698.426	289.608	411.433	515.068	780.866	875.218	213.36	313.428	685.102	551.761	816.942	656.87	629.631
Gna12	2550.05	2426.79	2418.65	1762.37	1743.22	2723.79	2649.49	2686.81	2524.56	1894.16	1770.42	2000.45	1703.73	1707.88	1428.54	1438.51	4755.51	3253.48	2097.77	2295.66	2467.36
Slc22a18	84.4628	140.094	115.021	57.6117	64.6107	64.4441	73.6586	16.5659	39.7803	780.615	762.69	769.038	439.886	419.903	1476.26	1780.28	42.345	50.7147	0.583053	10.1571	9.7629
Itgb2l	98.0317	80.1329	111.621	2.86881	4.5318	17.5508	57.3192	43.3995	60.2185	62.3089	79.8182	120.145	141.191	108.373	78.4274	81.9245	0.342832	0.427259	16.4374	6.51809	16.9012
Igsf5	329.103	387.842	378.99	18.235	52.7768	30.2509	121.906	140.509	158.512	312.842	253.585	296.427	289.968	281.194	826.364	813.408	0.352299	11.6634	51.6512	51.8361	46.0663
Pih1d2	67.4355	72.1979	52.1199	58.5802	55.5193	78.1526	81.9093	67.2553	76.043	57.1299	45.6221	38.7409	80.724	86.1895	61.2961	77.882	44.7001	39.4622	91.165	74.9234	67.6519
Dlat	2025.17	1841.23	2016.57	2181.12	2106.44	1696	1629.16	1720.6	1843.61	2880.83	3292.78	3418.83	3026.55	3017.94	3658.76	3671.6	1584.86	1192.74	1671.69	1545.08	1630.69
Sdhd	2161.74	2307.43	2228.6	2334.79	2351.31	2254.82	2103.36	2313.51	2280.74	3110.75	4266.3	3100.67	4372.55	4352.52	4239.78	4896.92	1767.25	2323.53	2032.83	3151.96	2433.19
Fgf23	0	0	0	0	1.83505	0	5.74075	1.4654	0.0501052	0.611244	0	0	0.0565652	0.0708171	0.0475347	0.0510999	2.2014	0.115473	0	1.22905	0
Fgf6	0	0	0	0	0	0	0	0.0725401	1.67591	0	0	0	0.101468	0.130128	0.0859792	0.0930914	0.190666	0.225844	16.1489	10.8781	21.0176
Ccnd2	5808.98	6554.54	5583.68	15636.7	16779.6	34572.1	36367.8	29245.4	26794	1715.53	1548.63	1671.2	3072.96	2783.99	1059.52	885.805	26956.1	17850.1	1514.2	2583.8	3497.55
Gpr107	1459.39	1412.16	1408.38	1733.56	1776.91	2094.62	2038.76	2043.13	1957.58	1930.16	2191.6	1890.58	3121.98	3272.67	1371.2	1489.97	1932.14	1212.17	1740.77	1504.61	1779.9
Nalcn	97.3058	57.217	88.7258	13.434	26.3905	65.5021	59.2194	25.4682	20.7162	1.19599	0	2.07971	15.012	7.7826	8.17178	5.77101	22.4876	0.414084	0	1.09256	0.413781
Btbd17	16.5115	33.0651	23.6657	10.5535	17.2862	40.0862	30.9591	0.109169	4.93199	43.8411	68.0708	47.4383	13.3345	24.3929	2.84536	1.58116	0.324643	0.401996	17.1844	13.811	40.9042
Slfn4	0	0	0	0.949277	1.80575	0.947796	8.25032	0.0857137	0.105451	0	0	0	0.121516	0.1576	27.0914	35.622	0.234937	0.282238	0	0	0
Th	0	0.458524	0	0	0	0	0	2.79748	0.0517295	4.19788	0	7.10514	0.0584329	0.0732266	0.0491209	0.0528203	4.02539	0.119689	0	0	0
Ins2	0	0	0	0	0	0	0	0.0165739	0.0196793	0	0	0	0.0219798	0.0270388	0.0183576	0.0196317	0.0373339	1.99937	2.45876	1.39711	0
Scnn1g	1015.78	1155.7	1209.72	1973.66	3253.42	2228.44	1298.75	982.873	1110.41	7258.39	8546.61	8338.2	2768.05	3001.27	13250.4	12745.2	2.8221	0.444379	0	2.91916	0.423367
Drp2	17.5534	23.9443	23.0032	55.7028	41.8643	70.3464	47.2987	43.3889	11.2733	14.6767	2.514	19.2873	1.83899	4.02311	4.1791	1.57346	379.726	157.239	109.967	85.3079	65.5105
Tspan32	6.14714	0.920909	0	0.949205	0	2.91057	0.856539	0.0863588	0.106282	0	7.58826	0	9.56097	2.0723	12.5857	4.15864	22.239	15.077	0.574621	1.09852	0
Lhx2	8.26578	0.911279	1.46743	13.4553	7.27566	19.5957	14.605	26.4345	23.2972	0	0	0	3.47192	7.59629	2.81424	1.5724	9.91871	13.6752	2.63866	7.82154	3.16063
Clec2g	0	0	0	0	0.918753	2.01238	2.91445	1.38078	1.43052	0	0	0	0.029838	0.0368498	0.0249552	0.0267184	0.0511517	0.0581433	0	0	0
Gmpr	216.105	217.542	238.828	266.027	279.448	335.076	252.972	215.2	242.477	1045.9	1165.28	1467.61	532.182	569.848	917.658	879.605	168.02	123.147	247.092	297.822	256.346
Glra1	0	0	0	0	0	0	0	2.7306	0.0408892	0	0	6.70354	0.0460095	3.1249	0.0385909	0.0414182	0.0804264	0.0921777	0	0	0
Mid2	312.897	333.718	373.937	274.67	252.136	526.569	373.119	546.682	557.557	823.505	928.422	648.877	2063.5	2116.97	803.32	736.472	163.105	123.15	213.932	227.694	275.048
Trim25	899.166	649.236	1108.12	665.564	740.974	521.67	546.954	330.213	456.303	1927.07	1782.84	2022.88	1533.83	1748.77	2180.86	2196.82	180.355	145.425	947.337	942.027	1031.91
Dgke	679.708	430.56	420.788	215.123	210.261	357.545	502.384	1161.72	1162.2	549.172	268.898	532.285	637.61	641.091	329.229	325.95	301.031	256.797	580.011	425.955	653.312
Scpep1	2503	2895.1	3718.48	5403.37	5286.17	3736.91	3237.46	2394.14	2344.07	1987.28	2137.82	1558	2314.94	2317.06	2398.5	2621.97	828.453	1120.36	1972.07	2182.02	2410.08
Mnt	2579.39	4468.25	2720.64	825.953	1022.25	760.048	714.419	1847.52	1797.67	4345.48	2756.82	3475.5	1565.33	1430.46	1976.08	1754.52	1234.97	1749.68	1611.62	1080.36	2181.7
Itgb2	3.26732	0	3.73537	0	0.89367	1.92915	0.8576	0.0839523	0.103186	7.85394	0	13.8938	3.36737	0.153845	11.2789	11.716	0.228789	5.50033	0.57615	4.22562	4.39749
Hddc2	566.242	532.59	716.319	811.56	850.228	1160.66	1080.4	987.152	950.21	379.537	442.252	375.116	645.921	551.265	248.01	250.823	776.342	908.067	541.296	714.249	583.334
Tpd52l1	1700.55	1349.89	1365.86	1498.26	1599.4	3241.61	3551.55	4362.21	4248.9	534.312	808.549	597.122	2499.3	2663.58	1682.93	1712.7	700.294	713.665	126.237	228.289	184.218
Pemt	87.4035	64.318	73.7097	48.9732	45.5017	39.0498	72.7941	64.2815	63.4261	66.7819	53.6159	72.691	67.613	73.1622	28.137	26.632	44.7074	47.7649	112.626	167.673	123.435
Cdh1	13472.5	16582.6	14465.1	14473.6	14787.9	17192.7	19624.1	24980.2	25565.2	25968.4	18388.7	18393.7	48403.7	46409.2	30438	26499.6	15.1439	84.0287	17.847	44.6136	13.0815
Cdh4	534.665	502.715	379.82	148.852	194.784	173.865	350.352	245.086	248.843	945.47	783.615	1213.97	26.5546	37.756	129.444	115.783	22.5732	98.0563	6045.36	4342.59	6372.32
Ckmt1	61.2504	91.4285	88.1169	166.14	221.183	183.635	150.115	367.553	461.066	2323.34	4026.3	3546.15	4708.06	4351.85	5749.79	5526.75	0.354757	11.6095	10.2471	16.8111	18.5764
Bcl6b	50.7689	53.272	33.2224	52.8137	87.3862	40.0242	25.4212	24.0448	35.0158	239.271	95.1648	168.399	3.49199	2.12509	333.07	331.308	39.8423	36.7416	2.64175	13.1627	9.19538
Clec10a	0	2.04467	0	0	0.896	0.952111	0	0.0732594	0.0895307	0	0	0	1.75054	1.99189	0.0869124	1.48044	0.192985	0.228758	8.64811	16.7854	17.2914
Alox12	11.4694	30.7227	40.7456	55.6917	60.9714	50.7676	42.7136	21.0588	22.3611	237.094	600.008	213.206	225.615	202.39	603.568	615.317	0.350594	8.88369	4.7132	9.54497	13.6006
Arvcf	2117.66	1563.44	1741.63	1844.98	1851.56	1574.87	1986	1796.67	1800.74	1537.71	1532.82	1616.95	1123.77	1282.3	874.221	1005.44	702.73	396.136	1173.83	971.005	972.423
Comt	1019.73	1112.37	1135.01	568.56	569.832	817.697	1028.45	1412.87	1420.66	1686.13	1904.58	1801.86	1296.69	1400.31	2172.96	2530.98	981.069	1264.87	636.551	650.71	560.697
Rtca	1056.29	916.688	957.96	1102.57	957.636	936.901	1040.31	1018.6	1137.15	667.955	845.314	796.474	781.061	804.315	449.192	520.912	1471.01	1236.8	925.26	1308.93	1130.49
Dbt	869.849	684.298	921.323	814.432	913.936	889.998	938.348	1284.42	1355.71	1189.57	1482.9	1171.2	1275.24	1284.07	2021.03	2098	650.947	710.774	614.458	807.25	920.164
Dazap2	5158.69	5402.97	5072.48	4898.16	4709.91	4930.75	3962.83	4341.69	4607.3	7505.55	8005.08	7626.32	10715.6	10403.4	7449.83	7390.99	1851.12	2463.01	2233.74	3264.87	3273.58
Mcts1	483.849	398.105	567.771	509.981	514.316	539.274	570.655	570.555	579.701	554.31	571	494.522	696.892	609.256	338.554	377.442	512.783	724.232	634.578	757.22	635.688
Rem1	19.769	6.15357	2.0254	0.949648	0	0.949019	2.67842	1.61336	0.144927	17.2508	12.0879	0.990948	8.42846	7.75054	25.5014	14.1155	480.54	365.141	2783	2459.67	2607.35
Rnf17	44.6263	1.95175	22.104	7.67199	2.71108	6.80704	5.40056	3.12943	1.75486	10.8593	35.3365	13.8098	0.155504	4.02392	12.0549	16.6799	57.6839	67.2273	31.8893	13.8413	18.6956
Trappc10	1760.28	1617.81	1610.23	1151.54	1291.71	1747.78	1884.94	2235.77	2190.37	2147.29	1694.42	2225.33	2782.64	3006.55	1741.56	1790.68	1688.25	1125.84	1774.61	1493.13	1673.11
Ccm2	852.193	848.669	799.172	1033.42	1173.39	1153.8	1223.28	930.482	888.546	746.982	667.175	646.583	726.687	748.073	218.715	232.741	1655.59	1812.75	806.48	943.28	703.859
Wap	0	3.39399	0	0	0	0	0	0.0161163	0.0191317	0	0	0	0.0213642	1.53553	0.0178415	0.0190781	0.0362623	0.0410489	0	0	0
Tbrg4	2493.2	2502.78	2198.6	1559.73	1531.13	1367.74	1439.86	1539.85	1583.83	1866.59	1352.53	1776.25	1026.6	913.13	948.845	1052.79	1271.85	1423.73	2008.07	1666	1500.3
Tmprss2	1010.25	1347.21	1292.6	2234.9	2420.48	2663.19	2445.57	1102.35	1105.66	8170.49	9950.83	8635.69	6891.6	6560.63	11429.3	10984.2	0.355033	19.9613	14.3921	16.8149	9.22687
Mx1	0	0	0	1.91041	2.7181	0.94706	2.6864	5.96622	1.72813	0	0	0	12.6978	12.5153	5.26507	17.0018	0.245425	0.295848	8.37878	1.70752	7.23368
Fap	0	4.04444	0	0	0	0	1.76381	0.113017	0.141147	1.83776	0	0	10.1036	2.13306	6.8496	11.34	686.671	484.106	1.26283	8.32897	4.24546
Gcg	0	0	0	0	0	0	0.918269	0.0284977	0.0340365	0	0	0	0.0382061	0.0473838	0.0320012	0.0343052	0.0661553	14.0093	0	0	0
Ndufa9	1058.98	1121.76	1123.68	1490.58	1373.64	1362.86	1292.41	1233.71	1221.18	1397.67	1589.72	1325.48	1479.58	1456.59	2410.18	2677.28	924.459	1601.86	1238.05	1575.97	1413.34
Egfl6	309.069	342.147	265.766	260.266	263.065	500.209	498.771	189.807	234.544	139.932	281.696	282.445	6.77732	19.0158	556.785	513.653	601.143	401.33	38.5363	46.3996	50.4717
Lck	365.149	424.062	332.175	413.001	487.966	281.371	270.321	139.003	101.526	172.101	200.93	246.46	92.462	67.7705	30.8388	53.1154	126.05	164.708	166.336	132.851	120.405
Tssk3	28.7203	20.7018	12.4316	1.90835	3.62409	0	0	13.388	4.88903	10.9409	15.0125	22.5321	3.47799	5.80822	6.71343	9.68815	2.8568	0.353226	1.94382	2.90446	0
Cttnbp2	267.61	176.224	250.187	320.78	202.074	172.894	113.709	227.106	220.264	91.1124	52.4769	65.9025	209.386	221.376	794.759	719.225	709.009	439.999	459.942	257.974	289.998
Galnt1	2588.74	2150.99	2296.97	1867.06	1870.66	2738.43	3148.27	3726.23	3587.2	1704.01	1655.02	1674.02	2117.25	2114.63	2535.72	2886.49	3432.72	2964	2472.74	2661.26	3264.36
Myf5	0	0	0	0	0.915795	3.02551	0	0.0269678	0.0321849	0	0	0	0.0361042	0.0447294	0.0302294	0.0323955	0.062358	0.0711041	0	2.79831	1.20365
Mkrn2	495.999	564.534	521.444	1195.75	1035.94	674.101	585.211	543.704	571.816	469.486	514.064	584.454	547.087	530.628	429.14	484.627	571.932	510.1	684.287	786.202	677.502
Pparg	29.7123	38.0523	14.3756	15.3533	20.0059	7.78285	7.22216	3.11611	1.7392	551.085	941.363	688.922	108.845	127.557	84.0387	114.2	71.8547	50.6894	4.71176	11.3543	3.70846
Raf1	1988.73	1810.41	1618.32	1595.26	1545.69	1664.74	1833.97	1698.15	1507.84	1553.1	1590.74	1493.11	1337.95	1301.1	1307.23	1377.18	1924.69	1874.85	2063.99	2133.76	2028.73
Septin1	92.8745	111.47	149.73	74.9062	101.953	121.146	146.563	59.8501	52.4149	67.3898	95.6722	66.5179	44.674	32.1488	81.2966	65.5263	115.862	163.969	93.8646	129.366	101.796
Pdgfb	161.919	824.03	344.984	292.926	509.79	348.773	178.341	34.4992	52.455	689.431	376.988	306.931	140.237	131.483	761.479	824.851	5.31459	0.441304	5.40795	7.74079	2.0681
Acvrl1	64.0006	54.2683	27.2929	56.6513	98.2934	246.18	175.614	41.9694	49.2875	301.254	438.76	405.85	332.788	333.641	1139.07	1027.58	298.293	325.973	6.09673	21.0237	13.0581
Grasp	186.285	332.306	186.123	339.033	370.505	185.601	148.305	100.207	147.439	263.343	142.899	90.3345	232.39	228.812	387.512	396.571	536.673	545.248	152.498	119.535	98.3643
Acvr1b	1437.87	1246.84	1716.33	1817.13	2026.35	1402.92	1208.67	829.01	896.554	1649.49	2440.04	2171.02	2154.91	2264.24	1533.64	1413.31	599.25	393.35	1016.37	688.777	976.279
Tom1l2	546.261	656.02	573.037	727.03	793.769	912.463	899.197	1088.85	1091.33	1783.11	1742.34	1945.06	2574.93	2614.67	3156.13	3350.97	1244.7	646.79	1261.54	1103.96	1084.72
Gpa33	55.173	23.9208	20.8305	300.645	306.826	378.199	227.603	33.0067	33.4459	302.162	195.787	275.622	192.607	233.939	6.84198	2.96683	2.8526	0.436241	0	2.30475	2.61028
Zfp385a	671.843	696.349	712.481	2325.22	1897.1	954.485	810.013	594.53	617.812	421.916	463.49	420.06	188.048	167.132	85.4677	78.1818	1692.69	1019.73	2655.4	2479.7	2691.26
Itga5	916.338	1078.4	979.489	1070.87	1241.66	660.406	541.497	209.243	221.919	760.461	695.877	649.901	85.889	54.6367	505.144	502.818	3785.64	2798.08	1979.23	1306.51	1618.26
Gabra2	577.006	473.047	577.72	62.4151	69.1652	132.85	48.1755	86.7431	66.6886	249.318	312.34	207.096	49.641	50.8967	97.3623	119.799	0.350515	0.438038	6.78097	4.11478	4.25881
Wdr77	1144.21	1020.8	942.855	1063.19	1084.17	1189.94	1345.22	1608.45	1699.3	614.624	701.177	653.217	685.555	680.677	307.989	296.795	1522.88	1172.92	1466.7	2096.43	1878.6
Adora3	0	0	0	0.965974	0.918317	2.011	0	0.0230367	1.43431	0	0	0	0.0307304	0.0379688	0.0257056	0.0275254	0.0527372	0.059972	0	0	0
Atp5pb	4466.84	4621.77	4809.86	3710.11	3419.09	3784.76	3525.95	4089.27	4011.8	5518.17	5862.34	5183.89	5155.31	5012.58	7047.37	7638.73	3667.13	5791.35	3438.06	6061.63	4635.86
Sox9	3063.78	2086.07	2739.9	5200.71	5724.01	7171.98	8604.86	6288.97	6203.45	1053.31	410.301	513.854	5422.02	5994.48	419.929	398.453	264.116	574.417	934.843	580.587	667.453
Hnrnpd	8569.9	6959.1	7358.24	6549.13	5919.7	7157.27	7358.69	6765.6	6575.9	3769.69	3784.39	4171.33	3025.16	3275.08	2288.07	2193.31	11677.9	14456.6	9463.07	10993.9	11693.1
Dynlt1c	50.3499	56.5833	66.3222	18.2363	18.1884	42.978	25.4364	10.602	16.0098	104.334	66.0534	91.8763	21.5928	22.7207	4.18108	0.153796	20.1117	55.6359	71.2258	60.5039	69.4848
C1d	680.732	664.465	791.124	714.552	652.68	747.368	685.325	655.72	757.101	635.857	803.879	676.03	588.308	626.244	429.18	463.802	1000.49	1623.29	702.899	1273.34	1078.81
Gm2a	898.013	1114.41	1140.88	2861.12	3114.18	2010.6	1396.16	909.665	948.832	1509.42	1702.95	1523.65	1649.29	1580.33	3449.35	3480.61	919.564	850.117	1040.53	1182.51	1136.44
Krit1	1154.15	1098.77	1140.94	867.256	920.307	1008.21	1182.29	1079.86	1178.38	1109.26	1316.44	1302.77	1687.03	1662.61	1020.71	963.618	1069.72	1120.06	1367.23	1118.5	1284.58
Clcn4	812.842	1090.87	843.77	899.908	1041.37	1468.37	1464.43	1871.36	1810.27	1544.12	1354.13	1569.18	2191.2	2114.4	1765.48	1888.05	1427.04	1415.37	1943.15	1783.86	1950.03
Vmn2r88	0	0	0	0	0.928533	0	0.961048	0.00926273	0.0109593	0	0	0	0.0122038	0.0149406	0.0101754	0.010866	0.0204963	0.0231019	0	0	0
Grm6	0	0	0	0.954689	5.52524	7.97681	2.76628	0.0562595	0.068146	6.1765	0	0	1.6637	1.86841	0.0653228	0.0704522	4.32368	0.164331	0	0	0
Sema4f	393.875	281.515	292.251	387.06	441.521	539.339	559.853	623.957	544.504	7.61914	11.5517	7.63736	43.0599	47.1609	2.82355	1.56067	162.986	103.606	70.2973	56.6708	69.1852
Hk2	1503.01	1301.68	1494.97	8399.9	11739.3	8261.29	7201.3	5042.05	5313.55	646.715	659.127	734.776	10527.5	11698.2	802.356	534.914	2331.59	1702.55	2052.83	1612.72	1883.28
Myo18a	8936.57	6498.63	8134.89	8007.06	9491.75	10464.3	10558	11716.4	11222.5	5174.47	5491.13	6966.24	7155.49	7267.65	9385.96	8733.36	2016.23	1203.96	1425.81	1051.93	1326.27
Sez6	0	0	0	0.954097	2.74407	2.95129	8.48203	1.52929	1.61828	0	0	0	0.0809213	5.03425	0.068306	3.7816	2.41697	0.17288	0.605875	1.81506	1.02644
Haao	0	8.75156	20.2926	0	0.893397	11.6887	9.03969	13.591	4.9232	2.48216	37.6042	18.7211	21.639	19.0401	669.915	883.844	2.85732	0.434186	0	1.09961	0
Cd52	0	0.419467	0	2.88671	0.898683	0.956549	0.871203	1.54703	0.0777984	4.67838	0	0	1.70498	1.92643	4.86842	5.04365	0.163832	0.192456	0.597479	1.14465	1.00877
Abhd15	2.09129	1.97439	0	12.5098	8.20532	7.82593	9.13892	3.08643	7.85222	0.556505	0	3.23696	3.42278	0.169486	9.05328	4.21708	14.02	0.307837	8.34207	2.93348	7.19352
Hoxb6	4559.79	3732.76	4835.73	5414.88	6100.87	7671.19	7954.02	5079.39	5052.24	2821.65	4211.95	3807.81	5410.61	5662.9	3508.5	3011.96	803.817	749.911	2962.98	2314.32	2280.12
Loxl3	262.126	194.057	285.252	114.279	185.691	117.205	100.968	41.9699	49.2875	34.5851	23.7708	52.5807	31.5241	7.75839	22.8407	11.3339	1464.94	1418.85	563.703	347.528	331.93
Btn1a1	1.52041	1.43427	0	26.9473	31.9749	12.7226	13.702	1.6248	12.544	0	3.60109	0	6.66489	3.95765	0.119267	0.129969	9.84996	0.338172	0.570684	0.489731	4.28794
Kat2b	724.954	838.712	710.875	306.362	304.022	542.189	586.099	863.302	898.062	955.12	1218.12	1182.91	2077.2	1950.95	2058.15	2210.53	310.952	240.144	407.287	408.381	390.624
Rab5b	1226	1078.31	1348.11	1412.78	1422.8	1691.12	1527.23	1592.12	1618.68	1719.48	2122.51	2031.06	2889.65	2946.49	1864.08	1801.77	1747.31	1242.76	1006.69	1216.36	1368.18
Cryba1	0	2.15156	0	0	0	0	0	0.0564364	0.0683665	4.05324	10.2041	0	1.66468	3.44631	1.34119	1.3962	0.141381	0.164957	0	1.82677	1.6419
Dnmt3l	0	0.440213	0	2.8962	4.60821	0.96425	2.78317	0.0513677	1.58446	2.6824	4.08665	0	0.0703692	0.0887394	1.31634	1.36868	0.126837	0.147346	0	0	0
Aire	804.133	660.754	1160.33	729.005	1420.26	241.298	127.368	7.59997	33.4474	30.7319	100.343	60.9077	28.227	19.0268	4.16007	4.35591	5.31872	0.440604	3.33832	0	2.06711
Icosl	588.484	530.075	654.542	972.936	1471.14	546.127	391.342	330.153	327.952	171.409	268.387	260.778	326.345	322.593	546.182	458.056	165.549	265.086	180.791	117.705	170.466
Spg7	1841.05	1727.72	1754.5	1431.99	1484.7	1399	1618.25	1657.84	1625.02	1577.51	1821.52	1867.83	1927.68	1915.81	1686.92	1779.51	1658.65	1518.45	2488.02	1828.56	1803.03
Sult5a1	13.683	4.0428	0	14.3936	15.4563	13.6435	11.7692	6.12129	8.10451	14.0389	42.5121	7.06604	121.22	95.0337	0.140559	0.153825	312.808	229.726	21.2912	24.6829	19.6741
Rpl13	20806.5	24226.3	22908.6	13889.7	14101.5	9703.24	7398.71	7101.71	7282.35	15589.7	18660.5	16533.7	3587	3762.49	2691.84	3007.91	10828.3	27270.4	14108.9	25793.6	16213.9
Chmp1a	2083.85	1939.13	1979.48	1166.91	1317.2	1560.2	1581.84	1808.68	1720.05	2209.6	2512.25	2376.89	2886.42	2789.15	1516.41	1619.44	1946.91	1387.61	1470.75	1785.03	1566.88
Rpa1	4746.25	3502.06	4501.57	3508.43	3661.24	3554.21	3979.25	4417.73	4250.82	1215.18	1247.18	1457.51	1822.4	1962.86	1290.02	1423.25	4886.5	5665.52	3121.15	3481.29	3239.54
Serpinf1	1070.65	1297.15	998.852	1534.77	1643.11	841.15	659.823	86.7681	109.466	1327.7	1211.7	1218.41	641.071	723.765	164.09	131.101	1089.36	944.602	2402.58	2505.66	2249.14
Tubgcp3	2357.1	2202.37	1922.44	1744.13	1747.78	1732.15	1789.37	1626.48	1572.76	1783.71	1490.77	1996.63	1367.61	1391.06	819.626	887.138	2023.24	1741.21	1928.63	1902.29	1751.29
Oprm1	1.55491	0	3.19507	0.949937	2.72369	10.8393	6.42143	5.87981	0.0987277	20.1001	0	0	1.78208	7.15122	0.0963745	2.80967	0.216866	0.259016	0	0	0.415265
Polr3d	1268.68	1502.82	1279.31	828.839	789.222	647.703	634.336	943.961	1039.02	1447.19	1184.58	1160.1	446.697	384.563	855.504	839.703	1303.65	1570.94	1756.79	1298.63	1259.28
Tcf7	2627.67	2154.82	2433.89	2570.11	2561.62	2198.2	2982.71	2462.65	2299.51	150.846	283.758	395.068	97.4177	114.632	60.1395	34.9963	530.263	540.961	743.586	909.364	1001.05
Ddx3x	27176.9	29741.2	22655.5	11450.2	10571.3	15181.1	15875.1	19648.5	19626.2	23430.5	19368.1	20675.7	12800.2	13191.3	21427.8	21021.8	10951.6	10287.7	13542.6	15018.9	15109.7
Il12rb1	2.63567	0	3.64735	35.6208	37.467	7.80759	3.58966	3.10846	3.31477	1.83778	11.2538	0	5.068	2.12234	6.6643	2.93536	7.54068	0.337736	7.55771	5.37057	11.6492
Slc5a5	39.5182	70.883	9.56392	12.4771	7.26436	11.6984	18.1813	7.59971	3.34612	42.6163	13.2029	26.1547	3.50386	0.207253	10.7605	9.87346	10.2202	48.9619	13.727	6.52761	8.11402
Kcnn3	10.3615	20.7812	15.4503	50.8903	88.2883	60.5415	55.4624	52.4088	41.3591	591.087	380.208	489.863	10.0972	13.4103	188.936	165.495	125.82	117.214	27.4832	12.5609	13.5975
Usp32	1349.88	1557.64	1278.13	1582.77	1703.17	1812.27	1797.56	1998.33	2020.92	2245.57	1541.81	1640.21	2958.89	2852.87	2656.78	2566.08	761.894	649.608	1153.77	1131.13	1323.58
Car4	26.3952	9.80563	28.9043	0	0	0	0	0.11551	1.73656	15.32	30.6788	18.1714	0.169045	2.11495	1639.49	1790.69	0.351765	36.791	33.0078	82.062	44.9657
Txnrd3	1672.06	1040.25	1206.72	662.686	715.491	647.71	708.988	1839.74	1884.35	450.191	400.754	514.454	351.135	305.829	619.665	562.638	926.667	588.16	604.816	576.41	669.737
Fasl	0	1.81064	0	0	0	0	0	0.0264175	0.0315195	0	0	0	0.0353495	0.0437777	2.21239	3.3137	0.0609993	0.0695283	0	0	1.20826
Zfp512b	1815.56	1427.31	1363.15	1633.68	1931.66	2475.63	2684.08	2423.97	2564.13	1455.44	1304.1	1776.75	2736.6	2620.59	775.681	803.628	7285.32	2493.21	3287.67	1783.8	1973.63
Dnajc5	3751.73	5128.29	3543.41	6140.96	6195.53	5846.18	5368.16	4916.64	5236	6337.8	4536.26	4762	6959.29	6823.22	4070.81	3996.39	4472.87	2855.72	3587.22	3798.48	4343.59
Tpd52l2	1518.58	1462.93	1574.18	1780.63	1724.11	1683.3	1589.12	1571.23	1499.92	1474.09	1743.88	1614.13	1693.78	1681.55	1076.76	994.34	2612	2988.6	2052.94	2629.33	2273.13
Fmr1	2970.94	2627.72	2523.59	1806.55	1522.01	2421.89	2822.42	3163.21	3124.77	2363.07	1522.09	1896.08	1894.84	1899.07	1921.51	1852.03	2087.49	2134.08	2369.16	2624.41	3016.68
Bcl11a	541.264	263.233	524.05	235.304	380.533	260.852	190.196	265.827	223.343	90.481	62.0518	67.5741	271.797	273.614	38.8326	30.8436	47.2848	14.4673	22.6529	24.0411	21.3037
Il4	79.6623	49.1138	78.0569	72.9921	61.8961	69.3573	47.2873	32.9829	46.0459	59.0704	32.3032	85.5289	42.9803	56.3544	21.4877	7.16684	93.5335	78.037	154.929	85.8523	96.4
Pxmp4	313.469	271.451	388.5	345.745	367.752	438.643	331.255	398.845	373.88	539.552	653.484	655.597	632.626	562.372	905.702	1032.65	470.872	379.203	338.955	444.711	383.529
Dlg3	2063.4	1658.12	2189.96	2722.81	2603.48	2086.8	1931.36	1666.8	1607.6	1426.55	1619.99	1516.98	1790.96	1750.89	959.516	974.847	1335.93	1025.57	1728.35	1533.03	1749.64
Gnb1l	219.611	207.777	209.938	168.072	205.734	172.916	173.827	186.697	182.148	96.2799	150.952	135.375	90.7871	84.5943	94.7113	132.314	167.715	172.855	169.835	175.235	116.031
Dbh	0	0	0	0	0.918716	0	0.930072	1.38104	0.0267171	0	0	0	0.0299133	0.0369442	0.0250185	0.0267864	0.0512854	0.0582974	0	0	4.18816
Mmp11	583.385	597.486	693.161	464.836	611.716	498.23	533.317	439.202	434.096	375.037	598.606	307.38	622.874	708.65	62.8156	67.0449	2950.03	1581.39	1252.73	1168.2	1206.03
Smarcb1	2697.13	2750.14	2600	3307.7	3381.78	3006.13	3049.05	2630.1	2518.28	1935.89	1968.19	2249.68	1929.45	2054.67	956.903	944.273	3203.63	4395.42	4130.12	4712.36	3969.46
Vpreb3	4.36894	1.97575	9.86129	2.87219	5.46007	6.84209	6.3687	1.61522	3.28141	3.15412	0	1.53671	0.129276	2.09464	1.47804	1.55004	0.252805	0.305485	20.5681	21.1809	14.7163
Hip1r	1323.3	1201.76	1450.87	1618.31	1909.81	1651.05	1393.41	1153.12	1173.74	4949.23	6391.73	6208.37	4321.41	4329.93	5298.84	4923.26	468.677	404.493	1062.6	809.617	800.102
Nsun5	417.574	309.724	379.97	445.642	456.982	387.854	430.514	256.968	255.094	248.529	318.437	291.361	164.943	212.029	102.777	129.673	573.876	312.231	607.099	427.265	368.193
Top1mt	180.781	182.56	260.509	284.29	342.292	276.486	232.989	201.676	201.203	207.455	202.528	241.46	181.328	224.99	217.148	256.082	96.5273	195.252	111.059	105.037	93.4182
Hoxa10	45.7652	61.0817	91.3415	0	14.5475	0.949367	2.67987	1.61127	8.07187	45.514	62.0596	58.6989	136.969	50.8818	338.634	409.567	3828	2765.12	6003.04	6644.12	6692.48
Hoxa4	29.1795	13.9803	21.9153	32.6432	16.365	27.3225	5.39994	80.6425	61.8296	5.68456	0	1.53478	24.9171	20.9026	24.1455	15.5177	249.47	231.852	276.911	151.344	143.377
Gm38393	97.8206	79.9675	124.303	147.908	115.604	170.98	139.249	143.374	147.273	117.533	32.2763	113.753	207.376	252.582	44.1335	46.1243	30.0309	17.2826	88.9928	53.6677	83.004
Mmp14	7499.85	5786.04	6361.03	2299.25	2941.18	4311.35	6947.33	4407.37	4803.64	2696.38	3240.5	3469.73	3806.02	3970.41	506.54	447.186	14614.3	10303.2	5638.18	4498.28	5802.74
Slc7a7	71.1931	40.664	60.6581	55.6909	43.6737	86.9159	104.61	140.508	123.694	63.4909	180.683	135.878	39.7643	49.0355	954	1307.97	512.019	647.801	75.1321	82.0568	62.5793
Oxa1l	2167.88	2154.17	2144.15	3193.42	3039.52	2355.47	1972.31	1852.01	1981.37	2232.05	3143.39	2790.43	1632.87	1501.69	1403.21	1452.42	1658.75	1888.93	2170.3	2359.74	2039.68
Heatr6	889.24	780.617	923.51	1328.27	1332.7	1190.93	1195.96	1100.72	1069.07	607.57	737.893	862.545	962.233	1046.02	369.262	385.882	988.321	791.433	1296.84	1008.54	1004.43
Ccl3	0	0	0	0	0	0	0	0.0423641	0.0509511	0	0	0	0.0575377	0.0720711	5.55689	3.54619	0.102027	0.117664	0.640118	6.89568	0
Wfdc18	0	0	0	0	0	0	0	5.49298	2.96512	0	0	0	5.78991	12.1913	0.0568231	0.0611888	0.121185	0.140546	0	0	0
Ilf2	4505.62	4056.17	4201.19	4714.73	4294.82	3872.7	3954.67	3072.2	3132.8	2169.68	1986.77	2427.83	1651.07	1685.47	1214.08	1136.44	4694.44	6359.17	6337.8	6114.29	5275.52
Chtop	5567.49	4751.58	5223.26	3005.16	2942.09	3796.49	4040.21	3790.56	3880.31	4086.42	4542.68	4234.14	2768.08	2885.1	2101.48	2106.93	4894.1	5518.23	4437.33	6103.38	5341.54
Snapin	502.604	424.756	560.704	806.754	773.753	1002.37	877.387	1029.01	945.521	804.813	793.763	929.207	1174.62	1268.88	636.975	562.634	810.918	752.372	659.38	726.307	793.61
S100a4	0	0.395969	0	0	0	0	2.67908	0.0937242	0.115809	1.84242	0	0.974501	0.133987	2.10835	55.074	43.0952	0.263867	0.320023	0	0	0
S100a3	0	10.843	0	0	0	2.91241	0	0.0846686	1.717	38.8459	5.36379	2.12148	3.37318	2.06294	0.10196	2.84464	0.23128	0.277516	0	0	0
S100a5	0	0	0	0	0	0	0	0.0921043	0.113707	50.3365	23.12	36.9698	0.131447	0.171453	1.48184	0.121902	0.257885	0.312146	0	0	0
S100a6	1248.79	1804.33	1054.85	1056.47	642.661	1294.49	881.012	294.369	212.417	2666.58	3519.39	2718.67	176.515	122.139	650.343	644.803	564.699	652.258	4.7239	11.9761	8.12135
Scn4a	30.2908	55.4183	44.5769	21.1164	26.3806	5.82778	14.4984	10.6041	12.8578	124.778	115.03	175.856	19.9824	28.374	21.4857	18.2941	0.343847	0.42868	280.426	155.617	223.607
Icam2	141.716	147.728	107.136	1.90911	3.62243	0.947872	0.857634	6.11562	4.92505	200.652	149.041	213.526	3.49235	4.01467	351.561	302.203	0.346674	0.432641	6.77459	10.1428	0.418269
Mapk7	1031.34	1121.78	1014.96	1398.38	1634.91	1517.23	1355.22	1006.7	942.463	1110.54	1035.11	1342.16	814.062	819.384	261.36	204.902	3281.53	1771.57	2408.7	1953.74	1987.54
Epn2	1538.56	1109.74	1322.86	988.27	936.691	1172.35	1166.81	2105.74	1854.53	1061.07	1188.79	1339.39	1387.29	1445.29	1224.55	1300.52	1579.64	1111.76	1262.24	1216.39	1174.46
B9d1	527.079	457.318	570.552	286.198	244.857	403.476	469.637	504.799	516.291	407.86	393.934	526.25	397.128	354.415	297.209	279.969	224.639	340.168	359.7	471.951	385.214
Sec24b	2327.69	2491.66	2281.91	2628.68	2617.12	2210.86	2572.12	2426.98	2504	2014.91	1951.72	2397.91	2479.66	2570.05	1475.18	1300.69	4262.9	2540.66	3068.03	2400.2	2774.49
N4bp3	632.08	632.044	690.485	596.419	595.332	1088.36	1034.89	781.107	798.219	342.278	345.997	321.819	257.229	243.97	1939.21	1844.1	204.993	120.363	229.123	225.273	201.83
Rmnd5b	624.859	738.261	747.516	374.554	395.055	716.103	731.748	722.912	742.854	1162.67	877.272	1064.14	822.176	914.773	1072.47	998.231	700.081	652.151	722.237	632.023	606.986
Nhp2	1468.96	1253.22	1423.09	819.237	771.018	825.521	891.027	899.143	891.735	748.257	718.215	871.426	484.573	511.989	535.779	629.485	958.774	1570.78	955.649	1542.24	1218.58
Vps9d1	862.191	862.843	895.579	525.344	521.592	531.448	623.431	518.344	575.017	947.455	786.338	1003.08	604.769	523.182	559.701	561.219	1290.98	749.527	1135.29	881.062	774.362
Zfp276	578.48	519.566	470.338	358.23	389.6	576.407	682.635	561.576	521.103	674.481	591.24	657.256	570.07	599.841	298.583	318.974	584.11	298.522	644.272	409.646	353.794
C1ql4	2.06821	4.56551	0	4.78891	4.53148	6.80525	1.76089	1.62898	3.34678	1.19392	1.97655	0.974899	0.158252	2.14294	12.0975	11.2681	7.81149	0.400547	112.817	144.677	135.889
Mfsd10	1206.74	1365.72	1204.5	754.886	842.933	1022.88	971.123	742.364	836.329	1237.13	1170.77	1222.86	718.483	665.665	245.366	327.418	1483.39	1086.55	1930.17	1528.32	1470.7
Luzp1	2932.69	4213.16	2750.65	4174.01	5016.69	4704.11	5003.2	3391.79	3531.88	3562.29	2772.1	2643.76	4188.16	3951.57	3008.81	2904.71	4438.2	2992.08	2881.51	2588.08	3628.11
Slc13a2	0	2.99625	2.00393	0	0	0	0	0.110231	0.137453	0	0	1.52657	0.16039	4.03018	217.557	228.363	0.32909	0.408141	0	1.69111	0.955358
Kctd10	612.674	764.408	563.925	748.165	746.441	659.432	765.42	775.192	790.379	1223.67	753.862	849.237	1566.62	1486.26	762.199	739.418	1419.2	1261.74	608.264	650.745	642.753
Poldip2	1713.25	1572.28	1822.83	1781.58	1828.8	1853.3	1837.6	2016.26	2009.85	1479.21	1850.21	1620.77	1540.6	1454.81	1531.08	1722.48	3277.22	2167.33	2594.34	2898.24	2638.6
Sebox	0	1.23132	0.566686	0	0	0	0	0.0169176	0.0200908	0	0	0	0.0224426	0.0276145	0.0187457	0.0200481	0.0381407	0.0431977	0	0	0
Ift20	982.225	792.695	876.185	383.198	422.365	621.332	751.774	709.474	776.101	948.088	816.642	863.144	754.652	682.454	614.321	605.768	793.655	1253.24	901.126	1080.52	817.294
Col6a1	19.776	47.9972	59.5866	113.316	331.333	81.0533	40.8976	43.4532	46.1081	46.1519	72.6845	48.7032	985.159	408.872	200.054	224.376	8361.92	4888.34	196.664	176.32	147.337
Pcbp3	826.269	811.062	691.566	511.899	448.767	441.565	526.95	440.686	445.167	712.978	963.494	736.59	318.171	302.059	794.044	789.394	864.935	852.367	628.331	642.328	616.378
Lgals9	0.432947	18.1658	13.8376	0	0.893575	2.90051	0	3.11627	3.33014	114.946	120.642	83.1589	399.609	377.766	333.725	388.875	351.394	584.644	3.33372	13.1655	4.25705
Araf	2094.3	2080.89	2002.04	2217.62	2335.84	2101.44	2231.71	2161.15	2195.18	2711.89	2779.65	2955.28	2830.52	2789.3	1481.83	1586.09	2407.74	2167.46	3755.88	2554.92	2450.29
Cfp	223.436	365.964	226.594	137.333	156.563	151.41	193.845	152.419	137.905	273.692	204.151	204.255	82.5762	71.5092	48.1534	44.7623	263.613	247.89	361.975	254.449	184.33
Timp1	15.3344	18.1692	15.9885	15.3532	15.4546	17.5502	25.4239	22.5469	38.1559	44.261	30.7021	33.737	6.80336	5.90357	16.1724	22.463	320.111	393.685	136.895	147.695	149.999
Uxt	132.143	108.773	128.587	113.324	97.3911	112.333	110.095	134.457	118.861	102.725	172.836	130.964	154.87	148.113	131.882	175.273	84.1399	117.283	145.673	160.15	166.233
Cnnm3	1045.24	744.51	1047.87	723.193	801.97	980.868	1093.11	999.178	932.891	650.614	908.608	808.14	823.874	785.563	615.695	654.53	1165.61	596.554	1811.41	965.634	1195.47
Lman2l	1236	1239.01	1313.71	1372.45	1400.96	1418.55	1483.56	1323.28	1305.08	1564.71	1532.85	1591.44	1456.47	1359.09	1048.71	1183.59	653.438	741.445	1517.08	1198.87	1220.7
Mcm3ap	1911.26	1413.19	1566.62	2175.36	2387.73	2372.08	2549.38	2450.83	2176.13	1566.57	1653.99	1732.9	1912.91	1827.78	978.189	944.24	3003.81	1501.82	2678.59	1991.7	2422.81
Pcnt	2394.12	2061.04	1946.09	2779.48	2871.11	2261.68	2504.78	1754.93	1682.06	1135.55	1119.07	1434.24	1193.01	1183.05	1427.17	1219.9	2267.21	1649.4	2807.74	1652.06	2728.32
Ftcd	0.423149	1.44234	0	0.94872	0.892554	0	0	0.0914532	0.112863	0	0	0	0.130429	2.09815	41.1446	44.0221	2.78884	3.16138	0	0	0
Mxd1	591.696	1224.06	542.431	210.32	202.978	242.254	300.297	585.519	579.744	1055.42	666.166	747.691	403.818	354.527	949.856	892.374	530.097	693.789	903.928	832.733	959.392
Gmcl1	1269.73	1145.85	1479.5	944.089	1001.32	1088.32	1061.22	1176.94	1156.24	1806.25	2091.75	2017.81	1752.97	1947.51	1288.5	1226.75	1084.55	805.496	1184.2	1279.24	1249.87
Snrnp27	566.215	553.499	749.119	1031.5	940.345	823.573	863.731	703.511	720.701	513.79	744.299	657.142	677.261	701.21	686.261	692.078	884.804	1381.32	915.618	1308.38	1090.9
Oas1c	21.4381	26.052	31.1112	31.6852	46.4213	43.949	39.102	34.4442	23.9134	41.7215	110.917	53.842	136.088	119.3	96.791	68.0024	0.340427	11.705	8.14988	10.1421	11.3948
Ocrl	1323.36	1200.77	1050.46	1885.32	1795.12	2062.39	1787.56	1710.08	1663	1626.35	1614.69	1642.47	1533.95	1445.37	1436.43	1299.19	1831.02	1454.34	1233.9	994.567	1108.93
Calm1	13623.6	14024.5	13782.2	10532	10215.4	14344.8	15130.6	11038.5	11051.6	12535.5	13246.9	12157.4	11623.7	11432.9	12464.1	12388.6	6530.69	10510.4	5071.83	7606.68	6255.57
Agpat3	2364.15	2591.03	2851.86	2082.19	2353.13	3928.39	4195.88	2967.64	3097.92	2870.5	2826.36	2981.85	4094.19	3953.37	6050.45	6253.04	2067.87	1504.75	1953.41	1897.37	1771.57
Slc26a3	0	0	3.70443	0	0	2.993	0.900457	1.45527	0.0470825	0	0	0	0.0530954	3.19869	0.0445909	1.29972	0.0936284	0.107716	0	0	0
Sema6b	16.4462	11.3647	17.0714	7.66986	5.44169	1.92265	7.21803	1.62311	11.2731	73.2836	70.7716	41.0023	41.2981	30.2126	238.109	211.446	64.1008	0.425538	61.4459	54.9768	57.7759
Uhrf1	9937.75	7867.06	8748.05	8484.41	7906.92	5328.38	5877.86	4178.89	3699.82	2135.62	1904.34	2521.05	715.272	746.363	510.537	416.55	6633.81	6490.47	8153.87	7445.49	7287.19
Dpp9	2251.45	2016.06	2073.69	1674.98	1694.07	1487.91	1679.23	1396.51	1393.83	1732.96	1900.75	2046.59	1387.38	1325.47	878.25	928.907	2437.11	1899.94	2644.79	2237.7	2319.91
Ramp2	486.047	311.211	451.46	142.129	140.166	90.8225	187.431	224.169	251.994	182.322	176.362	288.513	62.8255	54.6483	329.247	310.66	1305.47	1252.84	2306.27	2699.58	2583.34
Lsr	1484.96	2026.71	1740.65	788.501	731.871	1015.06	1193.22	1223.2	1189.44	2164.78	1740.84	1588.16	1672.16	1570.74	602.407	603.064	17.6368	19.9875	234.642	249.438	278.881
Gramd1a	2130.83	2276.11	1936.4	2546.09	2645.35	1919.73	1916.79	1513.01	1425.52	1296.14	1143.53	1325.43	1392.35	1333	1248.65	1077.9	2838.77	2699.21	4769.74	3696.58	2771.24
Hpn	1562.81	1668.04	1978.39	2748.74	2575.26	2184.5	1592.76	1972.95	1997.19	2480.03	3156.19	2820.44	3500.88	3696.25	3011.19	3532.26	7.7588	3.2362	22.6739	26.4784	17.4775
Gabrg1	257.59	160.791	192.375	0	1.80299	9.73521	8.12999	103.076	60.3172	22.3822	43.4616	54.8406	23.2855	11.5365	427.348	458.859	0.347638	0.433994	0	0.49866	0
Ckb	120.41	274.042	179.062	632.914	587.137	152.371	130.089	212.227	160.152	188.743	179.55	217.443	118.849	155.885	1948.66	2062.69	559.686	691.077	1974.55	2609.3	2142.05
Sp1	3265.07	2975.61	3665.1	7075.47	6211.93	4714.85	4319.65	4138.51	4277.8	2359.17	2632.79	2780.31	3408.93	3351.8	2622.44	2516.27	3366.43	3927.9	3067.26	3235.9	5019.56
Itgb7	12.0434	16.1299	13.333	37.4645	51.0106	24.4126	21.8138	23.9443	19.107	22.457	39.9986	47.936	21.5047	18.9021	10.8011	20.9087	58.4231	14.3725	8.15578	8.94407	10.8643
Myg1	1050.26	904.697	917.095	697.263	692.734	829.437	938.377	764.723	774.523	439.915	579.442	626.611	492.785	483.848	419.86	434.577	855.23	1194.83	1209.87	1232.84	929.051
Rarg	1591.67	1674.95	1957.53	1814.25	2018.16	1756.6	1209.59	748.361	738.187	1246.73	1812.04	1678.05	1255.51	1389.07	738.314	715.851	3185.46	1863.42	149.71	192.031	137.985
Pfdn5	2019.64	2122.23	2145.22	2416.43	2328.55	2541.09	2250.82	2013.3	2160.34	2039.33	2213.88	2114.26	2003.55	1966.52	2158.63	2159.69	1735.15	3735.2	2013.52	3353.26	2311.03
Efnb2	9677.09	9974.09	9264.05	7236.8	8612.39	13375.7	12230	8090.32	8316.44	12123.2	13431	13674.6	9984.3	11012.8	4521.28	4050.8	981.235	593.883	1022.54	1022.93	1212.89
Rrp15	1331.26	1040.23	1081.81	1098.73	1191.6	965.239	990.252	857.316	898.043	525.991	424.68	615.494	268.772	266.475	170.75	168.696	1037.52	1373.05	1002.63	1337.37	1120.61
Rnd2	643.957	468.915	594.895	279.478	314.961	320.434	339.475	221.14	229.767	370.631	357.283	385.795	166.587	142.728	187.989	196.446	219.654	203.79	256.107	319.035	301.555
Srr	172.967	122.296	108.559	288.12	348.639	499.233	394.991	342.081	413.403	251.083	268.931	224.138	540.331	607.176	897.503	864.111	320.626	429.123	321.02	267.011	262.973
Sync	19.2525	35.0668	21.4312	10.5519	14.5477	9.73559	7.21802	10.5961	11.2605	13.4045	9.41903	15.4195	75.314	92.8043	51.657	44.3347	68.3878	19.918	34.5018	44.7828	49.0866
Fndc5	14.7821	8.22521	13.297	2.86886	4.53187	10.7113	6.30897	6.11884	0.141928	8.25116	20.5858	4.85141	0.165909	0.220854	40.0544	33.5439	455.769	472.379	78.7317	108.313	136.239
Acp5	31.4393	36.5753	40.3196	16.3147	10.9034	8.75749	2.67134	0.112523	1.74852	30.1357	47.8483	15.402	6.80672	2.13517	179.683	292.061	25.0078	39.2527	17.828	10.7478	4.79298
Cnn1	23.7947	77.1747	16.617	7.67123	13.6425	7.78357	3.57837	17.982	17.4983	47.7731	5.69809	12.1077	1.84791	4.02768	16.0211	24.9218	5.35881	33.1178	23.4659	10.1697	27.013
Fbxo9	738.822	747.165	773.364	319.809	292.189	446.447	605.224	672.141	632.018	953.876	1124.6	1150.78	825.459	697.432	1083.11	1241.74	899.52	688.314	600.682	684.613	594.879
Vps50	962.817	785.332	664.044	838.446	763.736	907.592	996.619	1332.15	1194.14	743.765	858.086	827.017	1013.28	957.945	787.523	809.029	515.419	727.393	982.592	955.963	1004.43
Hars	1415.19	1241.08	1262.01	1422.39	1268.96	1289.58	1570.02	1484.58	1482.46	1077.12	965.962	1059.01	1123.77	1081.78	1149.99	1118.2	2168.43	2236.63	1844.41	2202.1	1881.8
Zmat2	1381.42	1178.26	1515.51	1671.14	1603.04	2227.49	2061.53	1689.19	1701.02	947.348	1090.91	1086.19	1486.2	1454.77	1184.66	1146.08	1348.23	2540.28	1749.08	2775	2465.26
Ube2c	3947.15	3181.36	3944.59	4540.91	4029.02	2632.92	3043.6	2047.66	1978.23	841.986	800.029	1002.89	270.422	341.462	100.114	139.445	3957.4	5500.71	2634.35	4063.95	2787.7
Smg5	4163.31	4274.42	3269	2975.39	2881.11	3131.17	3660.69	3345.47	3221.45	3500.64	2664.72	3647.99	2545.63	2452.06	1941.55	1953.73	3763.01	3128.47	3980.22	3049.8	2909.28
Cct3	7838.22	7512.72	8390.02	7542.22	7221.44	6405	7055.61	5785.88	5956.66	5901.6	6340.26	5964.85	4082.87	3968.62	2320.05	2604.07	7915.3	11019.6	9086.04	11418.1	9506.9
Glmp	1306.17	1599.48	1474.57	1761.41	1832.44	2070.19	2211.69	2739.05	2811.15	2239.77	2393.64	2158.14	3352.66	3154.68	2483.66	2591.21	1045.26	1443.35	1486.62	1383.13	1259.16
Mef2d	2047.28	4223.77	2064.47	2354	2209.3	1416.58	1262.35	1750.48	1724.85	6558.38	3302.86	3628.1	2260.56	2258.92	2802.15	2450.69	2304.3	1777.61	1896.12	1021.73	1578.39
Tmem79	104.432	89.3712	63.9041	85.4674	74.628	103.534	127.39	83.7569	79.3434	258.329	405.586	478.492	276.538	264.023	189.069	193.383	64.4978	50.7016	42.6763	29.4776	46.6219
Snd1	5664.74	4991.68	5360.96	9289.24	8525.01	7856.79	8675.75	8721.96	8861.12	3634.82	3923.71	4621.54	3682.5	3305.04	1856.34	1937.1	4253.63	5847.18	6053.17	5900.85	5215.41
Col18a1	12954.8	16819.1	14070.1	22094.6	25205.4	22221.2	18234.3	12871.1	13158.1	43889.9	40820.2	45087.4	12437.7	12473.4	21239.9	19098.9	648.512	429.482	8471.33	5445.71	6761.36
Slc19a1	629.88	531.559	687.269	720.319	740.079	655.537	688.073	567.593	567.067	572.924	670.966	812.12	295.108	257.083	766.059	882.599	643.332	404.348	671.854	551.061	518.934
Kpnb1	16116.1	14298.7	13238.1	18473.8	16455.6	14487.5	15399.1	12366.2	12187.2	8419.46	7141.43	8348.33	8073.3	8015.74	4357.44	4325.16	19642.5	17733.1	14046.1	14913.8	15840.2
Npepps	2813.76	2792.98	3251.19	6600.05	6654.34	5249.26	4499.86	4253.52	4341.16	3212.84	3798.29	3319.32	5489.67	5775.34	2689.07	2594.25	4142.59	3220.51	3593.46	3028.01	3694.14
Tbx21	0	0	0	0.950295	1.80917	2.92054	3.63614	0.0780074	0.0955742	0	0	0	0.109721	3.73977	13.4301	4.05076	0.208571	0.248451	8.55669	10.0841	10.4224
Mrpl10	1202.88	912.501	1107.62	948.897	958.546	1001.38	1030.29	940.953	858.485	766.244	961.779	879.753	828.826	813.684	848.808	863.327	1081.92	980.727	988.8	1155.41	1068.28
Cyp51	2493.57	4358.66	2180.68	4572.59	4219.27	4585.9	4398.85	5189.82	5037.89	3617.54	1917.13	1966.54	1969.02	1737.94	2305.3	2602.55	1343.46	2348.66	1619.18	1508.19	1857.98
Tcf25	5805.72	6361.01	5294.72	8136.72	8552.31	9325.17	7839.26	7137.48	7344.02	7725.81	6579.51	7876.04	11890.4	11801.9	5307.41	5230.15	7245.13	6705.23	7126.93	6607.23	6036.57
Tubb6	312.339	808.451	216.204	223.766	219.364	176.796	253.876	292.861	283.666	832.485	508.21	478.952	141.915	124.018	494.402	502.724	2669.07	4070.15	305.783	493.03	413.225
Def8	1158.03	903.05	1007.99	730.874	722.768	1257.35	1315.18	1170.94	1126.12	853.594	1014.39	1041.84	970.519	911.176	1424.3	1527.33	1707.6	952.993	1144.86	1184.99	1128.8
Meox1	0	5.62407	7.39081	19.195	21.8267	3.87743	1.7676	1.61602	0.144258	4.40903	23.2361	23.1628	0.16879	0.225083	46.8188	48.9331	261.08	436.242	866.813	1133.85	1142.09
Sost	8.70636	1.95428	7.38185	2.86822	1.80153	0	6.30817	0.110378	0.137647	0	0	8.18265	0.160629	0.213146	41.0542	55.1767	7.82925	14.3942	124.393	119.261	181.712
Nkx2-1	0.630373	0	0	0.972777	0	0	0	0.00911341	0.0107818	0	0	0	0.0120055	0.0146963	0.0100097	0.0106888	0.0201587	0.0227193	0	0	0
Pax9	0	3.12274	0	0.950169	7.31705	4.89758	12.9853	10.0714	7.63165	0	0	0	3.32423	2.02825	2.68195	0.102183	0.211388	0.252032	1.99071	1.7329	0.972087
Irx2	18.6546	30.7459	55.9003	36.4853	36.3961	21.4587	9.0383	7.61384	17.6079	80.9523	52.5552	30.398	3.49523	7.78418	405.292	380.477	0.344778	6.11048	12.2922	16.185	11.3934
Col1a1	169.652	401.713	343.227	70.0998	263.059	173.87	171.056	83.7605	63.5052	145.721	375.754	180.271	1766.43	714.486	489.21	527.943	117428	67097.6	894.794	2441.19	2279.54
Itga3	6945.63	7128.7	6541.29	6749.87	8049.83	7880.24	8508.28	9304.39	8835.77	4262.38	5036.04	5362.6	6148.79	6384.69	6786.3	5529.42	927.028	371.028	1066.04	627.724	688.371
Sgca	0	0	1.541	1.91651	2.73272	1.94097	2.72632	4.37086	1.66525	2.57696	0	1.59899	4.72183	0.124544	4.9655	6.35634	10.6371	0.214823	1.30055	0	0
Dlx3	10.9098	32.8392	7.91766	239.199	337.867	359.757	310.697	16.5787	28.6817	14.0314	24.3068	22.0569	11.7525	5.902	1.49447	2.97348	0.345369	0.430811	33.7139	35.544	30.1218
Foxm1	2882.55	2606.36	2541.45	2558.58	2350.41	1682.33	1894.04	1287.49	1134.12	806.026	583.634	764.767	199.576	217.74	220.054	196.546	5250.15	2996.97	2792.58	2086.01	2302.3
Itfg2	762.125	579.728	634.523	436.025	481.542	559.79	655.309	655.665	703.193	452.147	463.548	593.908	400.504	386.356	270.639	295.345	579.281	665.864	899.129	822.493	771.126
Nrip2	80.1057	84.1726	140.507	98.9191	102.859	172.942	132.882	128.446	125.127	84.0991	95.1113	103.203	44.6848	58.3469	78.6774	94.6989	61.9844	64.5254	104.909	137.806	121.622
Tulp3	1131.44	1186.65	1431.04	1803.68	1857.03	1601.25	1624.64	1577.16	1582.22	1025.73	1064.34	1155.05	947.51	1012.44	590.453	668.537	2183.21	1612.99	2321.64	2416.66	1888.96
Gtf2h4	554.14	559.879	671.727	728.009	745.553	550.027	524.24	345.098	381.796	294.113	434.856	400.142	234.147	285.157	116.114	110.21	822.817	596.169	756.188	861.244	691.892
Tubb5	32327.3	24294.1	30470.7	51663.2	47676.3	39321.1	41931.5	25561.3	24094.1	7977.51	8558.33	10093.5	13689.9	13943.1	2126.85	2109.78	47678.4	58296.5	40709.7	53697.1	42578.6
Ell2	386.464	725.222	423.458	483.086	415.995	677.031	691.712	569.09	573.404	1406.24	561.927	488.946	1151.43	1218.1	975.135	998.103	71.916	151.006	176.639	165.443	173.758
Jup	3310.36	5496.61	3283.43	5956.55	5693.95	4751.96	4915.78	4668.77	4542.39	15629.8	11348.4	12221.4	9048.41	8913.32	12578.3	11048.8	1809.23	1354.39	1107.47	1264.04	1236
Fkbp10	1264.21	1162.6	1305.64	558.955	541.612	418.108	352.171	97.2215	106.295	646.093	649.052	567.159	82.588	41.502	105.455	90.7123	5584.19	4546.78	4424.04	3925.3	3637.42
Klhl10	9.87163	10.9272	20.5387	10.5579	17.3006	22.4906	20.0419	4.6162	6.48775	12.8272	13.7958	13.2871	5.13406	7.71111	1.50462	7.09114	36.0815	24.6611	16.5665	15.7156	12.044
Mnx1	0	1.08071	0	1.93419	4.6415	0	0.904617	0.0365061	0.0437762	2.06311	0	0	0.0493086	0.061501	0.0413825	0.0444367	0.0865437	0.0993627	0	0	0.495385
Nom1	913.565	823.52	845.44	1003.64	1055.95	1061.96	1325.21	1212.73	1211.59	701.998	678.854	844.211	894.724	922.384	499.821	536.233	1599.13	1108.81	1332.74	1113.69	1226.82
Ergic1	6679.65	5949.82	6582.24	4538.96	4485.06	4144.29	4336.01	5605.11	5554.31	5617.74	5959.11	6151.44	4590.23	4585.22	2457.26	2322.77	6015.31	4579.79	3708.07	4245.07	4586.32
Tnk1	433.726	375.262	445.791	225.695	261.255	218.824	184.722	85.276	106.286	398.969	502.668	557.022	288.331	281.205	418.091	404.894	5.31855	0.440633	17.134	8.34274	5.36228
Acap1	19.8839	45.85	20.4298	25.9352	38.2621	17.5702	20.0046	13.5375	19.0591	25.7339	44.972	0	21.4359	4.02734	9.45543	13.993	17.4676	0.397159	17.2001	6.52568	9.2186
Tcea3	16.4393	19.736	20.8319	90.2778	78.2797	132.883	139.288	85.1762	79.2598	28.1676	25.8983	42.0596	100.499	97.4928	266.846	239.994	22.6353	64.4401	10.2232	30.0899	16.3462
Csn3	0	3.63372	0	0	2.72093	6.86126	11.9863	7.34439	3.24234	9.19042	5.36848	5.61212	1.79711	2.06083	0.101461	1.52732	0.229985	0.275846	0	0	0
Ifrd1	2698.15	7355.32	3048.79	743.355	796.495	650.626	914.654	2064.15	2282.39	19407.6	7950.9	9881.23	715.272	791.353	15737.1	15079.3	936.888	1891.98	1309.11	1444.12	1592.66
Stk38l	430.751	348.39	364.803	360.151	402.344	683.883	634.385	718.331	780.705	482.361	533.785	406.799	611.24	539.918	386.477	381.596	564.433	490.505	386.611	375.792	409.401
Brpf1	2664.03	2627.25	2487.58	1507.86	1664.03	1704.79	1843.06	1949.07	1861.01	2395.87	2147.45	2792.68	2184.71	2009.58	1192.69	1102.96	2033.19	1643.84	2009.4	1480.43	1747.41
Akr1b3	1600.96	1936.47	1666.18	984.423	1022.25	1571.92	1540.87	1111.29	982.111	5519.07	6830.54	8470.73	1952.47	2105.2	1877.51	1683.54	1212.81	1357.05	1256.66	1490.69	1226.68
Hoxc13	0	0	0	0	0	1.96367	3.74526	1.50013	1.58056	1.98139	0	0	0.0692042	0.0872166	0.0582898	0.0627852	11.4227	0.144591	0.621158	0	2.31271
Hoxc11	0	0.926908	0.412813	0.949404	1.80339	3.87704	4.49436	3.11547	0.144	3.76656	6.23614	0	0.168471	0.224614	2.82859	1.5642	442.288	197.7	702.438	1030.09	975.942
Hoxc8	0	1.45076	13.8463	0.949574	1.80382	7.7846	7.22526	9.09498	0.144676	0	0	0	0.169308	0.225844	22.8398	25.2707	919.997	414.8	1997.23	1326.81	1472
Hoxc6	0.435308	4.58758	5.25092	0	0	2.90233	2.67886	7.59434	0.145058	6.98146	2.00048	1.54556	0.169781	0.226541	70.8145	78.1879	1526.49	1469.18	3239.94	2879.47	2195.95
Gstt1	326.714	570.269	579.566	589.695	576.213	417.138	197.442	124.113	180.74	538.216	667.746	541.678	402.181	431.362	3726.23	3764.29	10.241	36.7422	1.96319	4.72766	2.62097
Gstt3	659.103	660.743	1014.98	1672.11	1725.04	2036.03	1391.64	1150.05	1265.47	1063.65	1798.77	1217.26	3363.72	3583.17	1332.42	1333.89	37.3692	33.931	15.0776	24.6625	8.67246
Ddt	60.134	107.154	78.9713	338.083	310.431	265.743	257.585	267.296	248.623	97.5537	73.225	74.241	284.917	269.826	370	333.815	42.3561	147.997	64.7759	108.067	43.8652
Tat	0	2.71607	0	0	0	0	0	0.0138031	0.0163672	0	0	0	0.0182597	0.0224212	0.0152407	0.0162896	0.0308815	0.0349063	0	0	0
Marveld3	486.621	594.406	562.933	307.326	367.75	655.545	759.094	724.316	730.072	702.737	707.713	608.922	1115.07	1060.6	660.789	691.887	2.83119	0.442765	1.27297	4.12278	3.16955
Ddx18	1918.01	1467.17	1913.91	1212.05	1152.44	1217.29	1135.86	1281.47	1154.66	903.042	986.713	929.668	672.397	708.816	394.598	399.83	1899.86	2239.28	1883.11	2249.28	1998.54
Ubl3	2265.16	2349.29	2394.37	2327.1	2181.99	2918.19	2860.63	4323.62	4413.9	2947.59	3703.72	3448.72	4804.18	4956.05	4113.24	4082.49	1313.88	1195.57	1027.38	1516.65	1404.44
Gramd3	795.739	777.46	882.039	767.371	750.989	803.047	923.789	1175.4	1164.1	1234.55	1507.39	1215.63	2612.56	2826.03	951.403	871.71	739.607	955.736	398.305	448.263	421.994
Eef1e1	939.687	836.712	1127.14	668.453	681.816	590.074	558.81	522.806	549.659	736.108	580.008	590.556	293.464	255.212	202.715	174.257	650.737	1027.63	720.889	968.75	960.502
Akt1	8602.53	8129.63	7922.84	5027.82	5466.37	6448.96	6558.65	5809.79	5689.02	8591.04	8923.26	9781.15	6615.1	6174.85	3331.39	3151.29	15019.1	11312.1	5745.84	6348.6	5739.91
Cldn15	30.3059	74.9102	28.9414	1.90875	4.53167	2.89848	6.30842	18.0652	12.856	64.26	62.7562	40.4446	16.6864	17.1507	253.952	205.943	17.6908	44.8627	6.08086	16.7945	5.34394
Il16	0.421942	5.14504	3.095	7.67983	2.71314	2.90014	3.58755	19.1627	6.4253	0	22.7657	0.424226	9.86734	7.58604	9.24466	17.5785	0.282302	0.344505	6.84058	9.06306	9.35247
Tcirg1	793.531	775.371	782.995	1508.83	1534.79	891.955	736.283	510.907	473.716	714.203	662.368	664.885	1331.2	1467.64	507.815	544.587	1234.65	663.409	3164.43	1982.85	1499.88
Naglu	460.054	381.351	417.011	447.551	435.115	577.377	537.882	740.759	730.098	538.242	668.861	695.532	1131.59	1152.43	618.212	723.927	187.74	145.433	609.704	445.292	506.837
Coasy	878.178	768.581	1058.63	971.948	1004.06	812.821	758.133	808.055	772.978	607.571	844.254	854.773	840.35	813.677	1557.38	1734.58	749.42	618.834	1048.2	1128.22	965.341
Smo	8057.93	6919.99	7285.73	3987.68	4261.13	4725.59	5157.91	4238.6	4151.15	3212.18	3679.17	3520.8	2081.09	2266.57	1138.14	1309.11	6828.34	5799.63	6145.76	5220.44	6126.4
Tspan33	653.072	776.469	633.386	389.921	456.958	661.39	891.045	1229.06	1273.22	1274.46	1001.73	1264.6	2029.26	2203.6	553.053	488.856	0.354287	0.443352	188.377	182.362	147.888
Crnkl1	1051.86	884.76	1071.01	784.66	727.322	947.647	1065.79	896.159	894.905	813.782	937.846	803.134	1010.01	1008.56	654.336	623.921	995.725	977.951	1055.79	1444.93	1347.4
Rin2	1967.12	1795.72	1826.6	1090.07	1245.28	1718.47	2015.09	2659.89	2739.88	1835.72	1822.55	1634.09	3067.66	3289.59	1654.99	1775.39	1656.25	1602.07	1669.63	1587.4	1915.85
Folh1	0	0	3.09523	0	0	0.948631	1.7678	15.0789	6.50224	0	0	0.436137	192.815	159.474	1337.48	1736.08	2.844	0.439352	0	0	1.51694
Chordc1	1876.99	1970	2208.79	1714.35	1670.4	1880.66	2076.08	1843.02	1786.55	2130.59	2128.33	1558.05	1741.56	1940.19	1154.04	1095.98	1471.44	1819.21	1666.88	1852.72	1860.27
Rtcb	3394.51	3027.43	3425.07	3589.11	3405.44	3568.86	3799.94	5428.78	5357.8	2179.32	2411.08	2448.93	2744.98	2671.38	2028.17	2241.95	3979.87	4030.85	3534.1	4396.82	3585.19
Pwp1	1388.13	1180.41	1384.79	1668.26	1553.9	1311.09	1383.45	1163.49	1172.05	803.482	960.141	879.162	702.036	686.31	462.538	481.963	1582.04	1479.19	1415.58	1705.36	1537.81
Fbxo7	1103.33	1061.15	1033.88	777.938	887.542	937.88	894.672	1048.45	997.802	888.955	822.99	784.27	726.693	723.724	1141.81	1244.65	342.978	457.345	869.326	703.927	682.384
Capns1	3179.33	2913.85	3367.43	3144.42	3184.23	4079.81	4002.89	4255.03	4342.76	5039.65	4952.09	5159.49	7265.65	7081.79	4874.2	4961.23	5266.19	6869.06	2464.4	3141.61	2548.17
Lrp3	774.843	525.286	701.281	417.776	463.335	406.394	463.236	385.432	400.824	76.9784	122.127	124.186	61.1778	69.6504	108.124	145.019	2708.21	1450.27	1589.91	1212.4	1145.55
Dsg4	0	0.540503	1.96561	0	0	0	0	0.0191888	2.67592	0	0	0	0.0255078	0.031434	1.14311	0.0228089	0.0435057	0.0493472	0	0	0
Hoxd13	0	0.414671	0	0.952103	0	0	0	0.0676975	0.0824909	0	0	0	3.22124	0.120374	0.0797426	0.086237	14.4207	0.206684	10.277	5.69998	11.3843
Hoxd12	0	0.406968	0	0	0	0	0	0.115423	0.144348	0	0	0	0.168902	0.225248	0.145015	0.158845	98.9679	67.4116	1309.28	1302.56	1603.45
Folr1	24.1892	30.727	28.9092	2.87009	0	4.85514	3.5877	49.4367	71.4605	370.624	675.473	624.65	222.57	243.867	1869.88	2048.31	71.929	53.5044	8.16757	15.5906	4.81528
Clpb	1684.58	1520.55	1386.37	1342.67	1253.48	1311.08	1257.82	1362.12	1300.34	1362.35	1505.18	1595.31	1235.77	1224.19	1292.51	1360.39	1040.22	994.849	1496.35	1231.49	1309.32
Septin7	3687.6	3896.54	3890.06	3606.39	3183.32	4081.76	3984.69	3833.87	3975.34	3565.48	3054.95	2728.68	4137.14	4470.83	2594.48	2535.78	10053.5	10124.7	2751.67	4559.94	4813.12
Zdhhc4	712.308	598.554	626.427	430.261	462.423	593.006	613.428	695.995	753.878	555.575	540.654	629.428	733.174	725.458	497.064	611.266	781.211	716.014	765.791	679.81	600.417
Rac1	6803.48	6783.85	6847.52	4493.82	4295.71	5049.94	5323.54	5791.84	5826.77	5317.09	4830.79	4733.66	5880.27	5618.09	4513.23	4405.8	7984.19	8262.01	5815.61	7963.95	7459.97
Nup214	1459.96	1500.09	1194.17	1820.96	1983.55	1755.6	1979.61	2071.48	2050.98	1544.11	1279.67	1257.17	1463.14	1462.27	1188.66	1077.86	1752.25	1326.3	2036.37	1386.17	2044.14
Aif1l	1522.37	1675.29	1507.88	1242.78	1512.91	1631.5	1914.94	1648.97	1826.27	7501.76	6856.68	5812.3	1992.12	2026.63	20048.4	19878.2	690.458	401.686	1392.67	1456.21	1674.67
Cpa3	0	0	0	0	0	1.00744	0	0.00915591	1.3513	0	0	0	0.0120619	0.0147658	0.0100568	0.0107392	0.0202548	0.0228282	0	0.68005	0
Ltbp1	5837.33	4966.07	5322.78	5660.74	5531.01	4599.56	4934	4310.3	3923.11	1614.05	1864.99	2099.18	1644.5	1901.06	948.93	825.938	3529.15	1401.74	14876.5	10319	14051.3
Ugp2	1117.59	990.394	1252.3	1203.4	1043.19	1375.55	1378.87	1432.34	1501.49	1675.16	1437.07	1362.1	2199.46	2299.96	2225.09	2351.63	1764.55	2401.04	1200.05	2052.79	1933.51
Kcnh6	16.756	8.87108	9.67047	11.5274	11.8397	29.4165	32.0764	3.11731	3.3273	14.2104	16.1051	6.015	0.144435	0.189821	1.49943	0.134588	0.289001	0.353482	1.94377	2.29625	3.71314
Trmt1	2047.34	2357.78	2146.89	2274.29	2161.97	1728.24	1710.18	1760.89	1765.97	1712.4	1686.45	2041.03	998.609	965.628	649.094	731.212	1508.4	1685.55	3592.3	2790.69	2242.29
Nacc1	5969.52	5271.67	5785.13	4029.94	4058.13	4850.64	5403.66	5357.2	5133.04	3269.35	3930.12	4128.64	4153.64	3942.29	2204.09	2106.95	6175.45	4596.48	6185.8	5670.65	6488.56
Nfix	1781.33	1459.28	2235.2	503.249	771.92	1197.74	1460.79	2485.11	2535.52	221.5	437.949	504.977	3064.23	3060.78	2478.19	2243.04	3533.15	3375.46	117.26	143.692	109.371
Slc1a5	2258.6	2564.98	2125.33	2538.41	2548.86	1472.27	1409.81	1409.96	1254.49	2878.29	2953.58	2968.66	1168.3	1274.9	3526.77	3413.95	1577.42	1462.83	1145.48	799.351	813.87
Uba1	10758.8	10374.3	9666	13995.3	13024.6	14152.4	14280.5	12288.5	12394.7	10492.9	9437.29	10613.7	13322.3	12598.8	7130.3	6728.47	13122.3	12763.8	10889.6	11524.9	10859.1
Vwf	0	11.3664	6.83942	6.70947	5.44156	27.328	12.6791	13.5875	9.68875	41.7281	65.4753	82.3217	15.0367	5.90894	277.299	234.515	7.84093	11.7031	2.63596	4.70647	2.5998
Siae	200.62	144.797	214.069	412.018	416.914	895.923	700.859	360.014	378.61	376.364	506.161	355.733	706.657	618.495	623.406	673.68	382.21	306.826	251.932	236.776	288.287
Vsig2	4.82909	15.6083	14.4212	4.78881	1.80141	7.7822	5.39822	0.109637	1.75338	60.6537	155.865	123.28	0.159424	4.02977	39.6621	30.4743	0.326601	11.625	4.69909	1.09055	3.14223
Esam	23.0759	50.6137	35.3622	16.3138	8.17351	35.1351	40.8931	21.0589	22.3612	302.051	211.136	292.164	15.0432	11.527	873.135	858.085	5.33106	45.1407	10.2291	16.7904	4.80789
Spa17	21.9826	16.6008	31.6313	45.1331	35.4877	76.2082	63.6991	55.3098	60.2199	32.0438	22.7185	45.9998	65.904	61.8967	114.134	135.775	27.513	66.9332	56.576	33.1386	28.4817
Fam50a	510.886	622.04	517.622	1018.05	1084.17	949.602	962.026	996.201	1078.57	1020	864.459	722.078	1298.23	1267.12	718.271	708.826	840.557	1064.23	1300.29	1283.55	1061.13
Emd	2199.45	2767.01	2419.25	1357.07	1247.1	1232.91	1196.82	1287.5	1294.07	4850.45	3082.83	2835.45	1375.86	1385.45	778.331	732.606	1690.71	1936.16	1575.72	1778.38	1721
Taco1	197.366	118.656	210.914	235.301	244.869	291.136	263.025	189.758	196.483	141.884	374.414	257.543	281.728	266.208	261.094	275.602	278.538	281.419	173.233	261.044	230.01
Grik3	252.51	57.5276	239.803	186.371	189.422	94.7842	51.8475	19.5606	17.6051	8.25113	8.88108	24.8436	3.49706	5.90536	12.1785	12.7352	5.3587	20.0519	33.7251	17.3963	19.6556
Gria3	31.3754	63.1633	58.5039	888.43	744.671	940.914	664.496	891.247	937.064	86.6144	48.7558	114.758	8.43017	20.8971	136.069	151.934	313.164	312.233	243.669	177.556	203.522
Npas1	13.2035	15.6668	21.5675	9.59449	22.7663	15.6184	10.8773	20.8971	17.4547	6.33691	21.3051	12.6916	16.5225	5.88535	5.48966	5.74217	52.8991	6.08107	24.9094	23.017	8.67687
Sipa1l2	1135.29	1140.06	981.562	968.098	955.804	1014.07	1076.68	1536.86	1419.14	1829.33	2189.52	2081.59	2212.63	2273.71	1046.1	1100.13	1318.65	777.701	3508.79	2526.62	3402.19
Ap4e1	566.301	423.242	459.025	606.989	550.732	551.979	633.474	604.875	559.102	454.09	532.188	613.931	517.39	556.777	246.65	313.414	281.318	242.868	649.792	471.906	597.715
Blvra	261.513	197.159	281.413	150.775	147.451	290.143	327.638	336.076	280.415	221.542	388.14	316.357	337.794	344.964	609.876	688.707	342.678	545.646	144.886	226.527	171.034
Pdzd4	591.182	519.022	598.464	580.095	651.78	783.539	658.046	264.482	332.735	331.369	239.116	303.511	278.625	249.575	110.787	112.997	1649.82	1327.72	928.163	760.246	791.521
Srpk3	42.0665	39.797	50.1511	41.3008	46.4359	27.337	20.8867	59.5983	39.5871	22.4256	21.6982	50.0522	16.6531	5.90961	12.1499	2.98223	2.88148	6.12306	54.6367	47.2004	35.7557
Idh3g	2473.17	2217.99	2368.59	1853.61	1961.7	1778.06	1781.16	1893.84	1829.37	2281.5	2641.93	2571.68	1957.43	1820.34	3552.19	3823.36	1451.82	2571.25	2515.57	2881.87	2370.48
Pnck	584.756	471.029	758.151	455.249	464.269	619.441	450.552	282.331	255.08	413.058	449.354	491.36	112.244	79.0255	20.1708	18.3009	74.3923	123.112	133.837	151.566	113.774
Ssr4	1372.62	1479.74	1544.65	1106.4	1126.04	1226.08	1237.8	1308.35	1262.32	1787.63	1866.82	1959.53	1398.82	1308.49	772.951	1001.23	862.834	1175.79	1171.08	1266.56	949.319
Bcap31	2156.8	2256.19	2369.12	1924.68	2070.93	2450.23	2499.3	3090.03	3074.08	2381.06	2856.21	2218.61	3206.13	3250.37	2369.15	2425.62	1552.84	2395.83	1485.23	1821.86	1565.74
Fam98a	1009.25	806.239	1089.82	1107.37	937.606	1598.33	1343.41	1587.53	1466.53	759.165	971.326	847.532	1038.04	948.64	669.012	750.617	1150.95	894.507	1218.76	1149.94	1220.74
Ltbp2	19.2266	13.9888	11.1468	59.5519	54.6241	24.3963	71.0322	218.48	226.623	5.68251	0	9.28663	13.3906	22.727	17.4721	16.8778	0.338707	25.5143	24.0587	18.0129	15.2563
Kmt2a	4218	3660.56	3616.11	4188.41	4042.66	4195.1	5319.94	5197.36	4531.2	3088.87	3003.92	3558.01	4137.12	4037.83	2894.25	2734.87	2267.51	2153.77	6047.73	2700.48	5048.72
Ift46	1024.71	950.138	914.852	1003.64	818.35	1124.48	1070.33	1112.72	1235.39	855.514	1112.76	1135.09	2271.75	2234.13	832.888	818.854	995.835	1326.09	1537.82	1693.27	1404.58
Tmem25	114.362	71.0215	73.5832	118.122	129.249	178.768	172.897	122.583	120.512	228.672	282.914	227.019	174.74	161.367	649.235	667.225	64.5262	25.6375	204.35	163.093	124.815
Cd3g	0	0	0	4.83274	1.82196	4.958	7.53743	4.2527	1.61214	0	0	0	1.66939	0.100002	0.0666088	0.0718563	0.143884	0.168003	0	0	0
Trappc6a	572.87	608.995	680.772	1351.33	1376.41	1609.12	1072.2	485.494	687.426	618.518	1087.38	785.424	988.482	1044	423.844	505.545	192.677	298.605	358.955	444.056	262.928
Supt6	3572.55	4429.21	3600.47	4813.65	4695.35	4757.83	4938.56	4574.63	4591.42	5178.38	3601.53	4130.86	4954.31	4791.38	3559.16	3369.82	5781.21	4304.03	5798.39	4603.43	5630.47
Spag5	2395.25	1869.53	1947.73	3544.95	3095.97	2068.24	2554.86	1892.3	1642.45	444.385	391.69	521.072	169.917	144.624	434.581	367.817	2956.9	2841.07	3392.02	2418.4	2385.41
Foxn1	0.427883	2.00423	0	0.949701	0.893989	2.91523	4.55163	0.0822295	4.72679	27.4887	0.400677	4.46225	1.78914	2.04884	3.94275	1.51921	4.90899	0.26667	4.85098	1.10449	0.966159
Unc119	1293.62	1094.64	1124.85	1266.81	1175.21	1080.52	966.58	821.491	839.476	709.073	821.39	1001.35	407.15	446.395	161.424	131.102	1505.45	977.915	1187.72	1538.63	1307.23
Rab34	1686.27	1705.32	1633.49	1182.28	1291.72	1011.14	762.672	355.603	394.544	1212.69	1203.69	1331.63	334.679	348.957	674.36	735.329	2941.54	2147.28	1943.23	1869.15	1670.48
Sdf2	956.15	1055.88	1078.52	948.895	995.867	1116.67	1033.02	1091.79	1004.18	1411.22	1151.08	1368.87	1092.39	899.912	762.253	944.093	611.519	1256.38	1059.23	1380.83	1060.55
Ccne1	1382.69	1219.74	1289.06	455.23	494.279	641.845	870.096	624.384	622.549	292.802	290.677	314.587	125.438	129.639	61.4794	47.541	4149.75	3112.27	1085.51	1219.5	1301.73
Hsf2bp	4.28599	2.47488	0	17.2908	15.4768	13.6681	8.14467	3.12682	1.75471	0	0	0	3.49685	2.14159	67.4144	67.5872	7.7375	0.37801	10.28	12.6576	14.8474
Bbc3	507.628	1508.91	451.465	1194.79	1091.48	183.635	157.394	607.891	728.522	1187.82	500.779	544.487	367.567	382.609	301.272	306.479	133.536	228.97	749.923	708.24	727.626
Mybpc3	0	0	2.89174	0	0	0	0	0.0501432	1.57856	0	0	6.89472	0.0686108	0.0864416	2.43591	1.36192	4.18539	0.143192	0	1.1916	2.9576
Psmc3	4612.89	5136.71	5158.14	3065.67	3101.4	3670.46	4180.38	3448.56	3333.94	4124.32	4276.83	4289.65	3367.76	3314.33	2939.56	3301.56	4100.72	6214.49	4005.03	5509.33	4324.36
Acp2	880.366	779.027	908.412	687.655	815.622	1196.78	1433.52	1527.8	1406.36	674.37	797.965	782.021	1370.75	1411.46	806.216	917.652	1037.65	980.805	1308.55	1055.05	1248.27
Rapsn	9.82028	24.0447	13.8754	7.67052	1.80145	9.73735	18.1631	3.12987	8.09451	47.0389	44.3027	25.5124	5.1551	9.63434	115.502	115.074	2.88533	3.31506	3.3196	4.10101	0.954847
Slc39a13	416.921	447.847	465.489	411.055	449.683	444.504	495.107	403.329	391.3	511.275	617.3	544.518	364.25	433.151	686.058	704.376	682.571	682.419	625.617	473.117	444.091
Celf2	1096.02	895.674	1109.66	2493.27	2354.06	3406.73	2812.45	2982.4	3199.03	1095.73	943.611	1060.65	3031.33	3173.27	377.286	346.93	1360.56	716.444	479.092	538.896	774.248
Nr1h3	0	14.5215	15.4699	5.74908	1.80184	2.89763	12.6814	6.12149	4.93383	3.75717	6.75498	7.06647	8.45279	2.1378	196.328	265.244	29.8195	19.9587	19.2226	13.7798	19.686
Ddb2	204.551	209.236	238.374	326.547	322.253	329.241	361.351	295.723	274.023	241.493	196.64	281.418	227.449	253.137	124.057	151.892	180.214	175.9	372.238	236.236	167.755
Spi1	7.77469	11.7076	10.9186	4.79616	4.54205	1.92364	0.854142	0.0936691	3.29738	7.0809	6.36357	20.5366	3.43959	3.92228	10.3731	14.7025	0.263663	3.18983	0	6.64214	0.408477
Sf3a1	4695.3	4421.92	4342.72	5017.26	4787.29	3672.41	4035.67	3723.35	3655.43	2644.37	2677.45	3164.44	2067.9	1977.89	1377.97	1224.16	5630.78	5849.62	5944.14	5863.47	5771.43
Stat6	556.809	544.076	506.868	510.936	550.72	363.4	232.939	47.9324	60.3632	1777.49	2480.81	2235.72	637.737	817.385	1966.15	1957.13	882.356	911.042	267.1	267.571	250.263
Clgn	13.4223	11.6164	4.74493	5.75602	6.36484	11.7389	6.34066	8.96487	7.95075	0	0	0	1.83701	2.12285	0.11935	1.56876	7.54486	0.338474	16.0529	5.9864	9.94089
Napsa	155.812	177.768	285.672	17.2753	18.1873	21.4609	26.3351	31.5063	28.6854	294.762	310.401	199.14	286.835	298.254	2870.22	3444.12	2.83272	0.442428	7.48009	13.7821	3.16878
Vrk3	980.491	1137	1075.83	955.618	889.359	895.863	842.779	884.226	893.337	1321.92	1622.27	1584.85	1164.85	1145.38	954.065	991.413	791.331	955.731	962.541	1090.12	960.914
Smg9	1036.43	795.305	835.8	720.314	723.685	831.391	919.26	925.981	871.105	644.205	734.201	784.293	652.549	644.991	379.901	296.773	724.721	602.064	1272.72	1107.11	907.026
Paxip1	2631.43	2270.39	2333.67	1578.93	1573	1679.4	1833.06	1657.84	1594.94	1478.58	1272.22	1674.63	916.239	860.669	595.799	647.676	2853.43	2300.91	2550.17	2041.28	2490
Rmnd5a	3741.25	4585.18	4357.78	3063.75	2992.16	3307.02	3766.25	4601.49	4591.39	4600.3	4066.8	4238.02	5318.34	5666.64	3756.31	3967.09	3336.89	2655.12	3543.74	3974.37	5295.85
Mov10	595.496	451.422	566.051	2034.19	1962.63	1564.13	1468.1	645.316	589.326	832.39	825.604	1054.6	1267.02	1302.84	249.367	266.166	3539.93	1938.48	1758.14	1405.58	1532.3
Ppm1j	50.2048	84.7179	58.5502	394.81	369.692	208.146	131.074	25.5392	46.0921	121.431	87.6755	136.618	74.258	43.373	42.784	57.2041	22.6377	3.28185	8.15501	16.1837	6.44945
Rhoc	1060.63	1062.61	1298.6	2224.35	2560.7	2928.98	2232.65	1302.41	1306.71	1048.84	1147.27	1041.23	2756.2	2566.05	859.584	846.752	1922.19	2554.14	948.681	1167.41	956.448
Prr27	0	0	0	0	1.86961	1.00349	0.95402	0.0119635	0.0141732	0	0	0	0.0158001	0.0193775	0.0131822	0.0140843	0.026646	0.0300838	0	0	0
Tead3	1672.37	1709.43	1509.07	1869.95	1933.49	1802.5	1524.51	933.555	811.053	2080.51	2178.36	2423.58	1759.63	1765.84	886.228	753.473	2946.89	1716.08	1527.4	1213.34	1217.36
Ppard	755.905	1117.62	976.769	1599.11	1818.81	1302.3	1129.5	867.811	823.679	1377.16	1479.71	1204.51	1405.35	1347.78	1027.35	905.138	1082.01	1211.89	804.377	681.541	738.505
Def6	116.104	96.74	91.9512	263.182	214.857	84.9732	60.9262	92.6809	103.026	121.393	177.145	122.095	36.4614	50.8761	155.731	133.578	106.186	72.8694	136.017	120.232	110.021
Peg3	11533	13890	11508.8	14441.9	14369.2	9672.95	8352.57	3151.43	3194.66	12608.1	9114.01	11851	6417.5	6381.16	1363.34	1267.34	30368.7	19234.3	22253.9	14267.8	24205.2
Zim1	139.214	186.134	157.536	177.665	178.4	175.819	130.089	7.59349	8.0772	668.036	683.769	764.962	171.565	154.005	8.15707	15.5035	2690.65	2631.72	1791	817.072	1357.06
Metrn	2297.93	1668.6	2116.77	4806.01	4481.49	4003.68	4338.91	2414.93	2510.19	187.458	301.304	209.67	62.8074	79.0018	105.451	106.028	1365.48	983.785	852.688	1033.84	931.675
Lmf1	983.36	879.605	1033.42	839.412	908.489	832.374	818.232	649.734	643.088	655.784	689.02	757.113	645.931	592.493	523.73	477.702	475.945	668.794	670.45	642.917	561.857
Ciao3	401.977	258.883	405.179	550.321	660.885	546.115	516.951	421.251	464.129	512.554	711.441	563.944	663.942	657.931	564.916	636.229	485.681	490.526	656.693	619.401	485.93
Angptl4	12.5761	30.7225	20.8331	8.63127	11.8143	2.90108	2.67672	6.10737	1.73736	57.0709	96.1084	33.7077	1.82786	2.11635	801.814	840.495	479.559	1026.24	114.525	104.444	96.1834
Dbf4	1946.73	2081	1866.5	2396.27	2255.75	1584.63	1737.5	1414.4	1355.79	740.513	551.205	722.587	337.977	305.849	121.444	124.134	3141.41	2910.4	1549.51	1696.84	1654.44
Daxx	935.146	920.348	943.961	1029.57	1078.71	940.808	1132.24	934.983	932.906	698.147	734.166	923.612	657.53	630.051	601.054	526.482	1298.64	969.602	1704.33	1391.13	1333.08
Cd320	1043.11	905.25	1157.79	506.136	466.972	592.024	759.063	1196.19	1070.54	574.834	678.913	631.625	421.947	418.247	350.582	383.06	633.553	604.791	789.94	1013.45	827.225
Ipo4	904.735	830.865	782.475	748.164	696.372	699.488	860.082	969.314	947.141	692.371	563.47	769.831	438.447	459.512	401.231	449.912	1660.58	1732.13	2145.02	1649.85	1367.24
Tm9sf1	1934.54	1603.72	1742.68	934.483	1023.17	1372.62	1568.2	1790.72	1678.84	1450.97	1454.1	1697.42	1809.05	1902.65	1617.61	1617.99	2151.27	1732.79	1470.08	1442.99	1407.27
Rec8	885.071	891.313	1050.35	1011.35	384.14	915.463	225.665	164.429	209.225	569.127	634.364	628.968	155.085	189.597	105.454	85.1489	581.567	571.053	275.416	175.122	155.601
Irf9	524.203	593.833	479.441	266.025	305.844	465.99	422.269	376.483	326.421	721.967	986.354	762.125	621.212	693.637	1897.95	1780.11	446.375	768.925	354.126	338.897	255.224
Gmpr2	153.694	167.414	181.356	218.019	206.643	211.026	206.605	140.466	131.558	147.06	122.195	124.252	156.593	138.858	90.7299	92.0327	128.439	289.332	223.055	250.854	198.688
Mdp1	812.409	766.542	907.97	597.378	575.303	748.348	738.126	672.133	663.673	755.363	766.135	882.043	843.557	877.263	590.326	614.096	759.138	844.119	517.807	711.217	641.133
Dhrs1	944.528	1064.77	1144.19	679.971	667.238	928.102	847.327	906.631	917.097	1318.06	1318.59	1329.99	1426.75	1411.47	1598.77	1592.73	791.346	1064.33	791.258	1091.92	890.443
Ncan	6.4895	11.9137	19.2911	42.2697	35.511	45.9467	33.6816	84.6038	100.463	10.8349	6.75871	8.18395	3.5053	0.212537	1.50357	0.150174	19.9895	8.88805	15.086	13.7981	16.953
Tmem161a	1044.67	989.95	1153.36	1027.65	1060.5	1022.88	1020.28	873.766	867.994	931.34	1006.97	1099.61	809.071	828.688	699.633	718.581	1118.88	883.327	1566.19	1354.86	1210.86
Armc6	249.943	247.472	306.796	207.446	214.824	253.024	273.947	222.596	210.73	247.281	260.503	221.423	131.985	138.947	80.1224	112.946	332.643	359.197	444.814	516.881	347.9
Borcs8	345.581	352.086	386.376	299.644	363.204	425.948	568.865	515.252	547.951	385.368	396.059	431.829	596.328	528.575	339.817	337.013	296.034	367.987	367.296	450.183	316.929
Slc25a42	65.6606	84.1007	76.2688	254.509	283.104	150.425	173.796	168.872	169.595	182.364	289.231	250.304	271.883	253.141	753.281	913.521	258.917	128.644	217.445	139.487	171.609
Snx9	1542.35	1376.05	1341.1	1688.42	1678.59	1572.9	1559.08	1547.34	1523.69	2172.34	2407.49	2864.87	2634.4	2448.09	1954.73	1984.19	1949.39	2103.26	1987.31	1740.31	1852.56
Ranbp3	3186.64	2756.44	2913.28	2563.37	2627.14	2641.72	2856.1	2128.31	2123.93	2001.43	2060.2	2341.84	1702.09	1604.81	826.321	834.27	3666.71	3752.02	4105.29	3472.89	3011.73
Ndufa11	545.234	538.885	588.202	488.849	454.23	542.2	596.133	672.106	586.066	628.176	748.619	600	957.117	927.758	953.82	1055.14	382.33	524.018	419.053	551.664	378.542
Bmp8b	30.563	8.78089	12.8294	13.439	10.9101	6.80671	9.96165	0.107494	8.07623	86.1883	54.7809	76.9399	1.8483	4.02487	8.12753	1.58179	0.317705	0.392451	13.0363	5.3154	10.3374
Nr2f6	2206.1	2191.9	2206.65	1442.55	1619.43	1605.14	1772.99	1356.18	1328.9	1986.7	2467.6	2559	1130.39	1145.55	915.552	1109.89	1407.38	1365.3	2671.72	2671.64	2641.39
Use1	1081.14	1080.98	1200.7	1139.06	1252.58	1366.78	1114.93	900.666	842.685	1319.98	1838.14	1699.74	1015	1051.73	896.816	927.418	636.172	1314.91	1106.18	1637.68	1082.55
Ocel1	489.955	665.621	425.648	320.772	333.158	384.904	443.221	546.646	489.443	617.938	479.002	681.137	451.518	412.541	457.042	580.548	249.3	340.26	751.348	757.253	482.087
Dyrk1b	773.67	877.489	718.448	814.439	769.203	564.665	651.646	507.896	518.023	699.46	769.843	819.283	790.88	854.814	620.977	569.579	463.652	515.758	1658.16	1101.68	1291.89
Braf	1514.17	1861.19	1319.59	1839.21	1644.01	1477.16	1377.05	1802.67	1680.43	1887.15	1364.76	1595.82	2186.27	2193.13	1143.35	1232.38	1257.07	1187.05	1380.3	1039.28	1596.63
Ndufb2	135.916	146.387	122.027	315.978	314.963	384.928	358.601	313.668	362.676	142.513	188.106	156.411	375.612	341.176	471.423	475.912	212.248	412.179	242.299	372.265	245.942
Hltf	902.531	798.948	862.156	1061.27	1014.99	780.582	749.945	1017.09	980.379	809.94	1174	843.127	1064.32	1124.68	860.766	1002.47	471.072	613.241	608.262	578.216	655.413
Prpf6	1813.33	1925.47	1881.47	2813.09	2801.92	2710.11	2684.08	2458.33	2472.31	1772.75	1893.78	1810.04	2608.13	2631.87	1275.32	1295.11	2013.55	2429.22	2872.61	3005.15	2511.94
Rgs19	725.732	494.483	635.168	342.865	425.109	324.332	363.124	282.376	236.133	408.499	408.824	426.273	309.874	266.394	98.7915	126.908	879.198	940.687	390.092	562.634	456.798
Rgs20	6.01937	0.982175	0	0	0.900474	0	4.65963	2.90737	0.0711976	0	4.57945	0	0.0809953	0.10272	0.0683694	0.0737799	0.148032	4.75456	0	1.8148	1.6286
Abhd3	54.6029	74.6921	89.2083	76.8217	57.3291	69.3311	77.3047	71.8289	58.7832	113.626	154.655	139.802	232.264	187.51	910.775	940.449	0.351229	36.7921	37.8407	28.2692	29.5553
Snrpd1	2185.62	1855.4	2092.52	2100.45	1865.21	1702.84	1740.22	1530.91	1556.94	1031.49	834.603	904.101	555.452	682.611	489.21	561.354	2296.72	5280.04	2241.46	3526.8	2872.57
Tchp	614.427	400.728	546.781	483.089	517.958	471.859	575.21	498.887	567.027	427.742	508.775	532.29	438.362	451.899	365.181	330.12	665.383	459.929	926.791	691.337	602.66
Tiam1	1769.2	1710.52	1708.27	2025.54	2015.43	1475.22	1290.59	1020.15	966.224	1339.22	1520.6	1282.19	978.797	984.314	1437.71	1279.66	1527.95	1134.07	657.955	557.637	768.21
Tsc2	3017.9	2633.95	2611.28	2683.42	2759.13	2828.31	3369.43	3281.24	3259.44	2696.43	2662.6	3069.57	2898.16	2804.41	2144.06	2074.85	4403.54	2551.93	4514.05	3252.87	3495.5
Rpl3l	5.56096	3.61542	0	0.949163	1.80535	2.91015	0	0.0867499	3.25791	0.558299	4.77992	0	1.80607	3.84681	24.7604	18.1504	2.74382	3.09666	3.38466	1.09802	0.41113
Slc9a3r2	436.815	441.018	442.851	242.015	277.625	326.278	439.57	498.902	497.395	546.591	528.968	567.809	245.691	236.465	1365.19	1390.37	1718.88	980.201	318.911	380.008	288.262
Puf60	5366.72	4656.87	4815.28	3823.45	3846.94	3923.49	4186.75	3972.76	3965.83	3848.11	3722.78	4319.07	2753.25	2873.86	2168.1	2179.33	4928.59	6635.03	5007.04	5552.84	4573.7
Golga2	1897.39	1910.81	1675.31	3111.78	2833.78	2370.11	2330.91	2609.18	2511.92	2736.28	2548.32	2832.58	3588.34	3672.09	2517.05	2374.13	2565.47	1994.84	2642.63	1919.15	1993.41
Uck1	1042.47	966.938	1057.56	986.355	943.072	920.293	866.452	926.015	931.311	829.848	1292.05	1162.92	697.052	847.401	651.662	643.398	943.981	543.662	1334.83	1101.02	962.041
Scin	330.012	495.374	484.231	75.8608	89.1901	40.0244	18.1496	0.11617	19.1639	4818.55	4306.18	5151.39	132.024	154.005	5204.64	5062.88	0.354668	0.443891	6.10506	4.72968	3.17256
Ikzf4	388.78	481.977	456.434	290.042	352.284	286.233	202.916	146.502	87.2972	346.84	368.436	523.529	115.544	114.633	801.554	674.867	266.437	551.292	238.827	127.985	207.371
Mien1	69.5303	144.81	115.024	507.113	503.413	693.697	529.752	452.491	433.914	161.142	149.797	186.948	508.959	494.716	510.074	576.087	25.0791	67.4365	115.876	126.174	85.1453
Pon1	1.74538	6.06444	0	0	0	0	0	2.8006	1.54517	0	0	0	1.58938	3.25976	0.0496322	1.32404	0.104879	0.121054	0	0	0
Axl	239.313	331.591	266.25	139.248	151.09	176.796	111.888	24.0257	35.0103	340.333	441.15	416.169	133.674	80.8869	351.954	401.21	8363.6	5745.64	2951.64	2801.19	2924.06
Tgfb1	62.3408	100.846	96.1846	172.866	202.985	631.172	364.976	464.393	399.063	188.136	160.976	179.738	410.164	442.234	508.667	488.413	411.463	348.268	32.3202	43.3765	31.2102
Ccdc97	1559.02	1598.01	1451.51	1048.78	1099.64	1194.82	1323.36	1396.45	1349.42	1398.97	1400.96	1393.79	1229.17	1263.53	815.587	746.483	1518.08	1264.9	1739.46	1142.66	1334.1
Zfp40	184.084	96.6677	151.125	134.449	144.724	314.589	263.026	334.497	318.293	124.533	183.349	213.654	398.521	361.615	155.984	140.752	389.118	248.086	201.565	226.574	243.786
Akap8l	1406.83	1458.71	1524.63	2958.11	2869.29	2269.49	2099.74	1471.2	1518.96	2094.59	2579.74	2458.46	2169.91	2373.19	1483.14	1410.65	1725.26	1557.54	4841.54	3028.75	2461.88
Shh	29.1658	80.9539	42.8992	19.1959	27.2893	306.748	243.877	7.59622	19.1791	2077.53	2060.53	2280.05	576.526	494.818	30.8341	32.2315	0.353315	0.441982	0	0	0
Pdcd2l	455.167	457.344	442.408	522.476	509.779	369.282	342.194	322.667	274.109	282.572	390.763	440.742	248.932	283.223	166.708	211.779	364.9	395.722	443.308	588.669	495.383
Gtf2f1	1727.68	2058.49	1488.61	1280.24	1302.64	1238.78	1534.52	1363.63	1431.81	1794.65	1538.65	1619.15	1206.15	1123.03	1163.33	1043.04	1321.11	2036.26	2110.97	2000.22	1541.04
Clpp	1017.6	850.767	1204.55	733.759	824.731	781.56	792.728	799.081	692.209	707.797	1011.8	864.786	622.918	663.749	622.339	653.12	842.965	1105.88	977.08	1243.69	1002.8
Alkbh7	387.698	313.397	397.755	399.539	400.539	300.892	253.899	224.124	236.096	325.648	372.717	452.459	308.158	290.661	239.901	246.516	244.257	328.883	354.908	423.647	297.702
Pspn	32.2538	32.1091	27.5595	3.8286	5.44274	10.7209	14.5298	10.5623	20.5884	14.0938	25.6057	36.3186	16.5362	11.4353	5.49282	2.97966	22.1844	6.08702	17.9164	22.3918	11.4506
Dennd1c	325.695	507.638	470.44	388.972	413.281	327.271	289.399	200.248	244.022	819.199	611.6	525.199	438.218	423.62	319.789	328.601	15.2005	17.239	128.998	100.182	88.9978
Med6	558.541	482.904	693.769	562.807	524.33	495.307	485.999	519.792	505.295	485.564	517.281	540.614	451.541	506.228	247.989	243.841	660.476	1046.84	510.245	642.97	592.192
Prkd1	321.917	310.332	281.486	49.9283	60.9697	98.6407	112.803	207.666	172.749	91.7609	70.0265	85.8948	110.58	107.11	205.219	203.32	327.696	417.441	688.821	576.181	604.148
Lcp2	0	2.47396	6.32279	0	0	2.89706	10.8817	26.7559	25.2025	0	0	0.425869	26.1601	18.7116	28.9039	34.2016	5.33857	8.78493	23.5402	46.9912	41.7123
Cse1l	4808.14	3970.35	3998.27	3814.8	3508.31	4421.76	5061.45	4428.23	4241.37	2407.99	2239.33	2385.08	2570.37	2542.07	1489.89	1627.95	4687.07	4195.25	4412.48	4978.76	5112.04
Naa20	930.162	832.942	1010.71	881.665	749.169	737.589	858.255	1063.4	999.415	897.934	1160.13	842.547	907.898	875.534	679.653	674.039	1525.24	2041.2	1066.84	1203.15	1182.78
Prkra	1077.28	912.475	987.539	1551.09	1390.04	1355.06	1135.87	855.862	921.849	884.432	1090.98	1187.3	767.912	817.472	342.628	420.7	1077.07	1735.18	1381.75	2022.1	1447
Fkbp7	61.2417	72.5966	55.8178	147.899	126.52	89.85	82.7666	97.2033	79.3599	74.4201	29.615	74.7983	23.2854	39.6619	53.4781	60.0645	545.867	1029.16	449.791	505.562	451.115
Plekha3	833.4	750.812	865.942	498.451	511.577	719.032	748.129	899.111	882.194	847.213	777.806	780.957	1107.11	1135.87	1027.22	1040.01	754.283	660.527	640.731	716.03	682.4
Ykt6	2912.85	2895.63	2781.94	1480.96	1607.58	2008.63	2609.43	2592.76	2640.2	2959.18	2719	2800.37	3430.2	3362.86	1758.98	1917.48	3940.21	3097.65	2012.82	2381.46	2306.61
Baz1b	7299.56	6468.31	6646.75	6989.01	6524.15	6499.77	7804.69	6024.82	5738.09	3194.17	3382.97	3591.82	3867.03	3773.66	1961.61	1899.51	13311.4	9011.3	9535.61	7340.89	8097.33
Pex6	1799.01	1827.68	1926.21	1254.31	1405.5	1594.4	1585.48	1214.31	1287.72	2335.52	2777.63	2883.22	1641.06	1702.16	1448.45	1512.22	1471.42	1554.65	2198.66	2095.08	1588.36
Mrpl2	1171.35	1033.39	1138.3	883.586	820.175	860.693	850.975	864.803	915.49	1145.91	1357.45	1241.75	787.654	731.241	783.545	822.969	769.139	952.904	1055.79	1244.86	1107.92
Mea1	744.331	837.686	826.634	559.919	557.093	746.387	879.203	846.859	886.953	893.463	965.002	1103.54	1359.1	1313.87	630.328	664.251	604.068	841.466	612.41	954.168	747.907
Gnmt	6.48637	22.3974	16.5462	16.3153	22.7432	28.3104	44.5918	77.4629	67.9212	23.7026	13.6773	17.6352	51.0069	63.4941	68.906	96.6919	22.5378	8.91461	11.6057	8.93471	14.7094
Grin2d	27.5338	25.521	56.5024	25.9203	33.6682	33.1914	21.7852	10.6039	17.6001	82.9562	69.7077	86.173	21.6143	24.6171	37.3669	29.3602	163.724	118.859	132.875	59.833	58.8855
Kdelr1	2991.89	2878.83	3023.02	3955.03	3581.14	3228.87	2999.89	2836.22	2963.32	3160.19	3190.59	3422.61	3227.67	3362.98	2736.98	2662.42	3750.7	4626.78	2975.44	3824.54	3643
Tmem143	155.839	201.366	201.191	219.93	287.653	275.493	248.444	218.138	207.589	240.193	268.988	274.728	288.37	249.432	561.848	614.87	263.885	256.545	323.84	236.22	232.182
Pdxk-ps	0.973501	0	3.69078	10.5837	11.8736	7.83023	15.6391	1.61379	3.27677	1.84869	6.41284	4.39232	6.54988	5.64314	1.47573	1.54739	2.77452	0.301632	0.57279	4.18229	8.36788
Ggct	144.306	127.095	142.041	94.1122	100.121	191.489	246.694	147.9	167.895	168.299	87.6114	111.489	250.239	213.57	298.004	264.168	15.2301	31.2198	35.079	62.1235	68.654
Jag2	264.81	314.93	350.313	770.28	907.619	355.602	226.58	136.054	141.136	513.257	765.317	597.922	304.916	257.01	760.401	750.057	30.0085	36.7706	182.177	98.9718	128.08
Btbd6	535.904	468.811	603.906	359.192	335.891	414.219	484.193	412.268	369.116	473.385	657.238	591.2	570.028	581.055	383.778	343.994	564.345	253.969	390.771	399.385	360.416
Nudt14	672.018	625.339	730.45	559.929	502.487	469.911	470.536	394.356	359.622	533.139	627.441	720.044	360.936	361.942	271.935	359.303	209.885	315.186	343.797	459.836	373.629
Epdr1	246.008	262.591	310.48	119.08	140.168	296.98	364.047	740.562	696.623	143.791	174.259	85.3311	239.043	262.607	97.4533	143.594	350.104	415.131	697.588	761.03	709.67
Flii	2233.1	2264.01	2236.68	2584.5	2620.76	2545.97	2531.15	2149.23	2049.52	3205.83	3039.08	3250.56	4449.95	4236.29	2647.66	2578.82	4036.36	2852.65	2492.76	2213.44	2230.08
Top3a	582.334	442.077	511.78	706.876	733.713	649.682	677.164	586.973	598.691	341.649	387.502	493.416	352.733	318.895	166.738	172.856	707.237	557.308	819.713	676.825	642.853
Atg4d	858.853	907.312	855.719	828.844	908.484	754.206	769.067	576.587	595.612	1019.39	1351.15	1058.58	948.995	1015.95	913.999	992.679	468.587	284.693	608.964	585.48	477.612
Qtrt1	723.423	634.19	632.392	582.016	598.07	480.653	563.376	512.324	424.554	611.499	564.093	493.973	196.271	174.619	144.092	153.367	574.308	704.726	850.111	853.957	650.014
Plin4	29.7128	29.1542	8.99861	10.5515	22.7368	27.3194	32.7017	22.5539	27.1136	33.3026	37.0631	22.6064	1261.28	1123.83	30.831	29.4444	10.2918	0.436534	10.2268	2.90748	5.90356
Hdgfl2	2336.56	2203.86	2098.39	2282.93	2401.38	2133.69	2338.2	2150.7	2063.74	1492.04	1441.28	1794.5	1855.29	1908.42	954.224	903.88	4009.07	3648.9	4346.34	3629.44	3241.28
Chaf1a	1908.06	1223.83	1655.54	1775.83	1706.83	1485.97	1699.29	1196.35	1099.23	332.622	331.612	519.418	229.237	262.734	118.781	129.706	3133.75	2230.89	2100.67	1787.53	1845.51
Adprh	823.382	826.116	831.961	866.295	848.392	771.78	953.82	722.966	706.506	921.684	1068.1	1081.25	662.499	637.58	493.176	525.116	3081.84	3193.76	2112.45	2447.58	2168.7
Tmem39a	1600.54	1836.7	1718.55	1426.23	1284.44	1020.92	955.64	778.22	847.439	1277.57	1431.31	1049.6	397.281	328.338	465.201	516.765	1586.96	1902.29	1599.29	1551.85	1507.53
Timmdc1	651.445	635.71	717.946	565.685	653.595	693.639	733.583	675.1	627.238	588.337	749.672	734.922	655.788	682.388	479.759	513.865	458.682	504.557	738.154	928.244	692.356
Pla1a	1.52447	4.04298	24.6416	0.948829	0.892769	0	2.67126	3.12654	1.7487	5.68249	11.5428	3.18748	13.3901	13.4013	324.418	331.822	2.87655	0.421222	0	7.72493	0
Mcm2	6662.61	4547	6126.45	3666.9	3324.42	3180.99	3548.72	2957.21	2816.06	1793.27	1803.33	2339.01	1118.93	1207.49	785.032	679.729	5923.92	6824.28	6763.87	6615.27	6643.88
Tpra1	724.997	726.758	663.004	991.163	1075.99	760.072	897.422	713.944	704.843	704.605	879.414	793.196	764.517	845.428	450.484	497.196	769.002	588.108	977.116	692.475	569.008
Nab1	1117.09	1611.13	871.254	1000.76	834.737	1468.38	1597.35	1420.32	1344.64	1470.94	559.725	719.831	1146.78	1085.47	1417.66	1488.39	899.759	1139.55	542.633	812.079	842.538
Adgre5	185.147	256.834	165.63	157.498	183.865	424.981	441.432	209.205	177.542	351.981	457.29	372.443	270.32	279.456	664.488	704.065	876.413	879.124	37.1542	47.0027	21.8606
Il17ra	190.702	271.535	196.884	118.12	129.245	246.179	331.295	355.439	376.893	205.491	196.094	230.845	304.823	273.763	623.032	585.67	158.096	184.275	144.203	98.9784	107.721
Lamb1	18897.3	19982.7	19767.6	20582.9	21895.6	22365.8	19739.7	20571.4	20308.7	17724.8	20201.3	21425.1	8348.46	8373.8	8248.29	7481.82	11084.6	8530	7476.27	6053.63	7090.5
Kcnn1	59.1013	67.4564	63.4414	136.396	153.876	83.0364	54.5682	35.9742	31.8452	41.6785	60.5387	75.463	24.9241	24.6508	75.9052	64.0696	12.776	8.9118	219.966	141.574	150.48
Arrdc2	166.348	271.522	237.268	629.101	663.653	363.432	244.8	204.711	201.266	162.432	249.291	327.489	512.191	507.741	230.565	236.759	138.417	181.516	307.938	210.213	236.029
Ppp1r17	0	0	0	0	0	0	0	0.0185692	0.02207	0	0	0	0.0246704	0.0303893	0.0206145	0.0220541	0.0420361	5.29729	0	0.63211	0
Cd36	0	0.931138	5.25309	1.91004	0.894128	11.6936	6.31857	9.08659	12.8308	62.8498	49.8272	59.2475	5.12209	20.8801	5660.86	6349.32	165.572	139.864	0	5.3314	0.42258
Map2k7	1214.98	1115.5	1108.09	1811.37	1772.37	1487.92	1332.47	1293.41	1227.49	1018.67	1255.26	1355.49	940.9	1004.91	735.651	778.497	1372.74	1220.34	1944.59	1556.66	1511.36
Timm44	1696.68	1474.44	1506.89	2985.01	2971.25	1895.31	1712	1469.68	1495.17	1418.84	1723.14	1569.16	1329.72	1398.56	1086.08	1148.87	1670.97	1947.27	2487.33	2218.37	1922.48
Ap2a2	2514.05	2399.52	2512.79	5011.51	4581.58	3099.91	2583.94	1698.23	1705.87	2768.37	3114.04	2918.58	3156.8	3085.55	3007.41	3258.27	3400.78	3058.79	2749.64	3087.89	2771.14
Pnkp	694.652	517.456	680.313	361.111	407.805	494.331	514.219	482.465	543.283	470.789	547.604	535.065	782.496	813.39	536.959	515.188	451.221	557.301	578.633	504.541	412.697
Med25	3673.3	3577.96	3377.74	2600.83	2547.93	2495.16	2732.3	2111.9	2192.06	2963.01	3208.16	3918.92	2448.41	2461.41	2085.43	2079.02	4361.64	3649.18	3840.75	3037.13	2976.45
Bcam	8933.15	13622.1	10884.5	10422.5	12977.3	11685.5	6494	3020	3520.92	26460.6	28165.2	28121.9	13643.6	14657	16304.2	13970.4	572.132	596.651	7094.42	5976.9	5283.03
Clptm1	3100.28	3331.98	2936.89	2085.07	2090.95	2926.98	3457.71	4477.49	4317.36	3404.28	3018.83	3470.89	4557.15	4335.77	3998.73	4107.63	2841.57	2791.52	3249.59	3066.11	2954.95
Relb	514.826	1558.15	407.861	73.939	107.395	248.118	201.085	406.329	386.568	1358.11	253.473	383.464	1171.09	1021.32	1267.96	1059.22	89.1758	167.712	201.502	227.091	235.965
Tomm40	1957.19	1832.9	1772.79	1691.3	1739.59	1775.14	1997.81	1916.19	1927.49	1556.95	1649.23	1727.37	1693.78	1670.31	870.257	942.831	2402.63	2089.29	2132.35	2310.22	2029.27
Apoe	1050.24	1139.67	966.06	3385.57	2996.81	477.708	245.681	139.047	177.574	508.004	527.314	387.869	89.1869	99.6429	1268.31	1486.78	916.849	833.132	472.209	652.559	356.499
Hbp1	1228.25	2334.36	1309.4	1164.03	929.408	840.167	738.093	914.123	920.297	2108.82	1206.86	1368.81	1746.38	1919.4	1219.23	1292.17	919.502	1106.21	1354.09	1332.43	1546.58
Prkar2b	827.872	637.242	800.805	806.754	735.519	894.897	723.553	649.753	613.03	791.965	817.697	1169.08	1088.98	1160.21	130.777	115.785	948.812	696.702	1013.7	1035.78	1151.47
Cdkn1b	1899.67	2065.78	1889.07	2698.8	2232.98	1921.69	1724.75	1774.32	1837.22	1564.66	1986.89	1736.26	1464.8	1415.42	2520.87	2181.84	1151.16	1148.1	1066.07	1036.86	989.467
Klf4	2905.59	3683.08	2905.66	95.0701	101.936	225.647	168.323	827.551	1092.99	6295.49	9101.71	9498.94	1527.51	1424.92	10356.7	9909.25	3132.33	3805.32	1958.92	1135.33	649.291
Ap1m1	1018.62	810.926	904.077	670.365	671.788	763.962	934.7	1099.29	994.719	860.005	875.578	870.269	967.256	926.205	693.022	743.695	2567.3	3425.06	2895.61	2851.27	2505.56
Rab8a	2305.61	1820.31	2425.68	1520.34	1643.09	2070.19	2153.44	2059.58	1938.6	1980.9	2270.28	2049.33	2346.16	2493.11	1564.4	1555.43	1703.07	2267.61	1758.03	2246.13	1907.03
Hmgn2	11714.6	12465.3	9684.94	3907.96	4776.35	5260.95	7804.67	6988.14	6767.55	5834.14	3865.2	4970.65	1662.63	1801.73	1142.14	1011.13	16278.4	22057.7	9064.6	12725.8	10614.8
Fam32a	2168.98	1801.46	2397.66	1321.53	1531.12	2588.96	2521.15	2188.02	2070.06	2318.77	2463.27	2375.17	2716.84	2978.57	2010.74	2031.6	2008.61	2323.38	2135.07	2261.22	2388.1
Elf3	1259.13	1733.91	1468.61	4297.9	4867.41	3921.55	2236.24	543.785	717.641	3535.96	5007.47	5025.24	9706.87	10320.2	8254.15	7177.55	15.1532	14.3876	42.6988	27.0855	20.7818
Cyp2c29	0	0	0	0	0	0	0	0.00322861	1.31403	0	0	0	0.0042311	0.00515988	0.003523	0.00375778	0.00704224	0.00790864	0	0	0
Stard3nl	785.274	807.339	804.033	665.568	602.61	827.482	782.719	1258.94	1154.51	824.728	775.68	693.233	886.42	824.864	438.513	481.907	1027.62	1083.55	745.714	949.946	812.878
Stk11	3578.2	3544.49	3160.31	2171.51	2153.77	2245.06	2218.04	1692.25	1783.46	3263.64	2731.75	3405.45	2430.27	2412.65	3116.62	3035.47	3193.77	2785.8	3443.68	2951.93	2548.79
Efna2	501.697	538.551	602.961	189.193	186.597	131.857	110.977	31.5102	41.3657	187.485	204.053	160.846	19.9781	22.7738	44.164	44.7685	1240.16	790.121	746.678	771.95	826.496
Atp5d	3615.69	4083.87	4039.68	4624.44	4541.5	4301.58	3701.62	3061.77	3169.25	4986.33	5664.05	5613.57	4600.08	4590.8	5559.05	6045.85	3302.42	4838.74	3808.21	5224.68	3907.13
Ppp5c	3161.19	2970.99	2971.95	2471.17	2283.04	2330.06	2433.77	2225.38	2204.7	2267.36	2532.37	2671.03	1843.77	1754.76	2374.5	2477.15	2870.96	2930.54	2556.31	2554.3	2344.04
Cdk12	1921.74	2291.26	1924	2145.59	2139.21	2318.34	2705.02	2609.15	2671.83	2480	1963.97	1964.93	1787.74	1857.81	1722.97	1470.53	1355.72	1900.1	2626.08	1996.52	2633.6
Lipe	135.356	172.552	174.786	632.937	643.614	706.396	578.911	452.5	426.014	136.083	181.71	107.539	346.033	378.675	287.835	284.085	239.355	390.072	178.041	184.205	185.899
Pafah1b2	3403.92	2922.25	3435.83	3322.11	3325.34	4057.35	3986.53	3835.32	3707.65	2724.03	2544.01	2654.88	3853.7	3915.92	1672.42	1626.54	4881.63	3713.36	2931.24	3857.16	4220.93
Tbc1d8	544.708	448.879	457.398	526.309	545.268	454.271	556.091	667.594	638.27	493.916	529.513	610.026	288.507	270.185	190.716	147.801	170.492	176.063	1596.18	1177.38	1238.11
Cnot11	1529.74	1161.05	1522.61	749.122	829.275	1238.79	1443.52	1078.37	1151.46	724.47	800.613	1007.97	975.468	931.798	541.136	552.959	1675.61	1431.84	1390.03	1595.37	1727.74
Slc2a3	32.4974	43.297	42.3768	12327.3	12784.7	1552.4	300.29	44.9394	74.6136	15.3326	16.8817	13.1975	112.25	79.0077	24.1499	33.6043	756.911	894.595	48.2145	77.8295	65.8946
Foxj2	500.388	545.646	567.159	824.041	982.22	843.113	737.204	684.103	706.455	891.536	828.855	955.848	1332.74	1343.84	788.826	733.839	1387.15	975.053	727.06	655.584	741.302
Sri	2177.84	1857.46	2142	1008.43	1079.6	1457.61	1521.76	1653.39	1636.15	2563.52	2982.27	3098.54	3771.09	3604.5	3815.91	3806.59	1446.86	1822.1	966.62	1279.78	1120.45
Dgcr2	2673.91	2507.87	2664.06	2293.49	2429.6	2857.63	3101.85	3360.35	3142.2	1929.48	1989.47	2235.25	2222.68	2275.81	1385.92	1413.48	4351.64	2576.9	3253.1	2736.8	3138.87
Irf3	963.878	1013.99	1135.02	916.238	1105.1	1182.12	1297.89	1344.16	1366.8	1190.85	1380.26	1456.56	1276.89	1338.43	794.245	799.353	1089.41	1181.29	1436.3	1117.9	855.203
Bcl2l12	257.681	238.034	271.227	401.466	439.697	398.618	379.558	247.975	267.702	145.091	184.93	244.746	166.559	142.7	56.1532	47.5525	295.807	214.817	390.199	316.663	242.662
Zfp959	365.067	401.438	266.918	90.2669	77.3556	156.287	203.839	315.129	356.299	271.053	190.783	207.526	220.873	255.018	153.343	167.194	224.496	298.16	286.542	297.31	383.142
Mpnd	2514.68	2424.72	2398.22	2405.86	2355.87	2509.83	2359.15	1860.96	1914.86	2047.7	2080.44	2325.23	1725.12	1762.2	1491.13	1449.63	1456.71	1797.02	2175.14	2746.52	2107.94
Sh3gl1	2633.03	2572.28	2446.66	1582.77	1691.34	1736.05	1820.3	1741.5	1702.66	2582.14	2351.62	2428.48	1690.53	1794.07	864.949	855.142	3575.41	3044.55	3378.15	3004.57	2683.7
Ebi3	0	6.96255	7.73388	7.69976	5.47082	7.85259	3.6199	5.91392	6.23377	3.18303	4.25204	0	3.36456	0.153115	0.100542	0.109163	4.93885	0.272773	0	5.4951	1.52586
Yju2	271.495	251.104	231.885	275.638	291.294	284.285	309.44	352.466	346.847	231.835	220.562	296.385	237.358	243.827	245.2	221.457	290.958	312.142	392.24	383.76	293.314
Ranbp2	4883.8	6221.85	4740.38	5605.03	5590.17	6849.52	7660.88	7869.24	7708.23	7703.35	4696.26	5046.17	8382.84	8358.51	6166.79	6279.96	2873.76	3059.11	5197.56	4570.75	7683.41
Edar	228.816	100.313	125.779	51.8497	40.0337	1737.14	2587.93	3559.23	3276.96	1.20633	0.939537	7.0907	39.7509	45.2707	44.1576	43.3686	62.055	134.293	14.3827	18.0123	21.8681
Grk5	613.295	506.968	488.074	467.72	440.576	512.891	570.65	585.498	522.727	297.314	272.084	345.703	981.778	953.933	908.505	871.43	825.465	902.33	374.855	326.213	405.526
Dvl3	2782.87	2690.49	2429.38	2411.62	2503.33	2336.89	2930.73	2845.14	2766.89	2672.68	2427.08	2658.25	2586.76	2405.14	1303.32	1214.38	4396.01	2794.13	3026.58	2119.78	2905.47
Abcf3	1004.25	859.082	935.848	1098.72	1234.37	1308.15	1451.71	1159.01	1160.97	1240.31	1447.79	1301.1	1411.97	1237.25	894.161	966.404	1229.83	1083.87	1347.89	1459.98	1144.2
Eif2b5	2363.13	1900.38	2234.59	2189.77	2210.22	2385.75	2362.79	2140.22	1968.7	1552.44	1457.24	1660.73	1637.81	1672.24	1255.31	1313.19	2220.44	3091.84	2281.49	2753.78	2449.77
Cyth2	3388.54	3758.06	3073.17	1144.82	1088.71	1253.42	1535.41	1955.06	2093.83	3117.86	2469.65	2659.4	1423.67	1490.46	1451.19	1425.98	2279.63	3389.92	3116.39	3032.96	2527.36
Sult2b1	70.2802	67.0165	81.9075	51.8596	49.1507	39.0563	62.7952	49.3424	46.0117	48.7931	44.0606	53.2578	47.8585	39.5327	160.283	106.713	12.7743	14.4902	6.08102	13.7691	6.44284
Car11	122.151	153.818	107.546	142.139	192.08	239.376	204.798	91.2174	85.6713	115.572	63.6603	163.738	67.7446	69.6146	122.618	112.847	278.084	388.796	218.248	163.754	122.654
Dlgap1	213.352	191.907	108.021	220.887	261.244	708.331	1129.68	1310.76	1242.64	4.41347	0	6.53314	28.2191	11.5061	18.8331	19.6901	39.8753	150.977	210.495	267.009	299.314
Plag1	283.059	208.654	241.532	1327.36	1174.36	808.969	435.042	83.7885	84.131	378.943	342.331	319.647	390.546	373.147	48.1608	55.9083	232.028	203.861	574.548	360.708	655.062
Hck	0	0	0	0	0	0.94641	1.76183	0.110756	0.138148	10.1867	17.9701	20.4507	3.50493	0.214044	4.18103	4.3783	367.475	259.474	3.32033	8.93956	5.34126
Mrpl4	1143.69	1167.38	1066.16	773.135	800.148	732.704	810.014	700.548	763.485	773.309	961.244	960.254	720.122	751.853	1004.66	1067.94	1111.48	1323.1	1379.02	1442.51	1098.01
Keap1	957.794	634.581	949.849	1146.74	1381.84	1665.74	1717.51	1288.91	1388.97	721.901	1069.69	928.023	1515.72	1643.85	645.045	653.188	1633.73	1192.42	1019.16	1174.71	996.678
Ap1m2	2233.19	2100.31	2020.39	2751.63	2752.77	2474.67	2236.28	2047.61	2030.42	2221.81	2976.48	2545.67	2823.81	2742.29	1614.99	1611.08	0.354822	8.81741	10.9379	26.4779	13.0756
Glg1	8138.46	6007.78	7612.23	10359.1	10152.6	11201.9	10530.6	10559	9955.64	5952.31	6883.07	7495.2	12533.1	12362.5	10413.4	9858.53	9044.04	5900.35	8297.37	5397.4	9043.92
Atp8b3	0.967207	14.2393	10.2226	10.565	7.27378	1.92135	13.6736	4.59592	4.88911	12.9024	0.39497	0	5.09631	3.98242	4.12516	1.57472	35.2379	8.57838	20.9243	20.1716	20.6413
Btbd2	2879.12	2739.69	3059.14	3470.02	3567.49	3209.35	2942.57	2032.73	2169.86	2202.48	2603.09	2636.61	2183.14	2129.61	1092.8	1182.35	2935.02	2833.08	2460.31	2852.24	2455.23
Csnk1g2	5569.65	6209.36	5326.55	4385.3	4548.78	4998.16	5000.45	4137.06	4026.05	4932.36	4602.73	4913	3756.6	3531.81	2176.12	2088.85	6707.68	7128.21	6078.75	6881.68	6311.32
Abhd17a	1692.31	1643.52	1895.05	1053.58	1100.55	1393.15	1270.57	1105.27	1119.83	1626.37	2083.22	1870.11	1166.59	1220.45	914.181	1107.05	1555.07	1718.76	1526.73	1721.03	1471.7
Mob3a	518.108	790.097	718.462	405.289	420.545	388.804	377.665	663.173	708.002	1505.14	789.538	740.453	402.182	407.005	498.427	448.477	1155.53	1712.16	694.623	804.908	919.171
Cacnb3	943.388	1064.73	1152.75	1893.96	1938.05	1273.95	1051.2	908.154	1015.31	1112.46	1319.59	1203.36	1318.13	1231.69	493.191	498.682	2843.23	1994.35	2251.21	2110.26	1851.54
Ccdc65	5.9337	10.8451	17.0838	12.4725	12.7247	55.6963	40.9393	56.7011	45.9341	11.4664	17.4086	14.8488	46.125	48.7055	51.8023	65.1142	15.2129	30.9802	49.7216	56.8695	52.8784
Fkbp11	91.7043	110.337	113.485	196.893	204.831	111.354	128.305	138.94	144.165	93.0767	92.4091	48.1483	56.22	49.0188	70.7506	82.2708	135.721	222.579	306.105	326.593	243.97
Ddx23	2701.54	2203.3	2558.54	4953.88	4887.44	3864.89	3580.6	2700.31	2716.25	2018.75	2366.97	2370.68	2254.01	2144.65	1529.84	1554.12	3664.4	3735.51	4159.1	3702.49	3245.61
Pld3	1113.15	1416.34	1361.55	1680.74	1695.89	2076.05	1975.05	2262.66	2157.12	3228.4	3014.22	3127.45	2909.5	3019.69	1729.58	1782.34	1069.88	1245.6	1232.5	1066.47	1116.06
Grik5	4120.21	4894.57	4461.79	3960.8	4256.6	3153.65	2471.99	1296.49	1392.3	4119.9	3982.37	3726.3	1522.54	1655.44	934.254	905.288	2459.58	1791.59	4101.8	2345.79	2803.63
Cd79a	452.235	396.911	335.383	90.2749	105.593	204.229	162.953	62.8387	85.6122	15.3158	2.52078	27.605	1.83245	2.12289	6.84429	9.952	10.2984	25.6435	23.3402	15.5797	6.45012
Rabac1	1177.93	1241.64	1484.91	809.629	839.288	873.387	725.353	622.917	670.089	2319.56	2771.97	2434.81	1548.69	1522.09	1793.31	2061.87	488.364	610.555	503.96	691.809	522.168
Etv3	1326.12	2016.09	1418.09	1041.09	1108.74	1061.94	1105.81	1347.21	1452.4	4374.5	2285.24	2633.43	1390.65	1432.27	1925.35	1748.85	1008.25	610.603	1417.59	1058.02	1318.09
Prkcsh	4674.25	4987.54	4583.28	5224.71	5139.58	4970.81	5152.45	5065.97	5044.35	3814.7	3939.17	3796.13	3997.12	3931.04	2626.47	2552.5	3908.58	4471.12	6482.75	5778.83	5700.93
Elavl3	3.72532	17.2535	2.5379	49.023	35.5368	39.1373	20.0183	10.5594	8.07276	10.8603	13.217	0	5.14492	9.58676	31.5865	32.9579	17.3936	14.2194	0.572403	1.68865	8.12032
Rab3b	14.7883	15.0355	25.7148	25.9213	28.2055	28.3059	11.7686	0.112716	1.74803	58.4897	303.749	143.769	5.15535	9.6623	20.129	19.6533	95.5461	63.949	43.4525	30.1312	29.0567
St8sia6	34.6979	23.9333	25.6874	224.727	169.297	404.444	664.424	1491.59	1276.13	115.517	216.251	290.746	1566.12	1523.09	734.002	751.692	10.2477	20.014	31.6363	39.1525	63.6813
Fcgrt	92.7582	141.127	163.993	34.5625	51.8672	82.03	56.3682	27.0201	36.6034	588.344	822.558	531.705	382.398	287.063	1358.59	1564.35	1497.49	1770.2	1466.24	1410.06	1189.58
Nosip	1180.75	1169.99	1311.09	737.598	804.699	922.244	952.01	760.281	771.406	973.097	1296.81	1368.33	1052.84	982.339	691.64	697.701	916.927	1156.12	1149.03	1147.54	999.459
Pih1d1	992.731	924.064	920.326	614.665	609.893	724.896	834.607	675.134	673.192	684.68	893.224	878.132	535.607	579.408	458.487	462.414	746.876	1164.22	1131.82	1301.14	915.288
Rps11	4937.49	5360.61	5650.56	7659.4	7454.49	6245.76	5526.53	5163.06	5476.72	4493.64	5098.8	4413.4	2563.82	2562.74	1740.41	1953.79	3009.24	9270	4170.05	7584.49	5645.86
Supt5	3452.57	3415.16	3208.14	4120.22	4104.56	3778.91	4037.49	3938.39	3888.21	3458.86	3451.1	3685.71	3708.76	3586.08	2557.14	2453.61	3450.19	3468.34	5037.45	4149.03	4042.57
Dll3	7.15738	24.6519	7.50994	3.83182	0.892039	2.90113	0.853493	3.10778	3.3138	14.2742	7.9652	14.6303	0.139244	2.12156	0.118849	2.93406	18.9358	8.44813	3.34102	11.5689	5.98047
Paf1	1624.77	1795.74	1785.16	1507.86	1560.25	1793.7	1975.96	1911.72	1843.57	1790.77	1353.04	1862.26	1545.53	1413.57	1561.71	1374.42	1759.7	2364.99	2699.33	2420.2	2111.82
Timm50	2207.29	2009.34	2152.9	1379.17	1259.85	1098.09	1276.94	1156.04	1043.82	1164.49	1362.13	1257.21	677.344	680.71	748.985	732.57	1830.93	1916.41	1913.49	2093.94	1687.49
Med29	223.981	220.292	235.206	102.754	124.698	171.93	175.632	182.265	199.601	237.682	175.931	237.591	138.533	125.8	100.065	115.69	177.65	281.213	223.711	265.328	236.122
Bicd1	1014.8	908.307	829.295	719.35	742.797	1607.13	1480.86	1901.06	1819.57	912.711	775.643	953.589	1532.11	1698.08	683.646	618.358	148.317	111.992	357.563	231.914	374.108
Ncstn	3690.92	3731.19	3484.77	4109.65	4222.9	4513.59	4602.71	5537.87	5494.08	4156.43	4245.45	4310.74	7313.4	7407.9	2084.16	2126.43	3452.71	2591.07	3758.5	2997.19	3571.94
Pex19	2348.15	2282.86	2300.75	2489.42	2642.61	2821.48	2607.61	2170.13	2328.23	2718.29	3124.18	2729.87	3046.37	2958.03	2299.9	2286.42	2814.32	2429.3	2455.48	2921.73	2511.92
Phyhip	6.48641	33.9524	26.8053	147.966	171.258	44.9336	26.3475	7.61596	12.8508	43.032	16.8725	27.101	0.163917	0.21794	95.3316	78.9128	12.764	19.9963	30.9892	18.6203	21.3307
Crhr2	0	0	0	0	0	0	0	0.0129078	0.015299	0	0	0	0.0170616	0.0209377	2.08092	1.13995	0.0288154	1.94512	0	0	0
Inmt	187.352	294.512	287.847	0	1.80402	324.335	414.11	495.826	538.426	258.152	478.538	339.652	509.047	633.373	1447.11	1631.66	0.353348	8.84981	0	2.31095	0
Cyp4f18	0	0	0	0.957898	0.906162	0.96905	0	1.47806	1.55231	0	0	0	0.0610315	4.75052	3.46943	0.0552175	2.24173	0.125604	1.39182	1.89844	1.72299
Impdh1	1200.77	1083.21	1117.4	866.304	839.302	816.741	960.233	552.684	548.096	525.365	686.356	609.969	361.006	382.647	286.645	264.748	978.277	635.41	896.307	682.203	663.154
Dusp3	697.271	1192.98	717.307	1262.96	1440.11	933.962	724.445	1094.79	1274.96	1257.66	886.761	753.143	1817.14	1853.72	1770.64	1816.86	577.048	552.069	892.773	957.736	995.576
Prodh	627.628	624.165	495.574	390.882	400.517	493.343	607.954	864.754	999.331	574.826	657.625	587.195	1004.97	1019.68	1461.33	1848.47	288.764	315.318	1035.13	730.547	649.38
Ess2	744.364	768.636	679.699	843.253	834.75	809.902	855.552	710.953	684.255	524.08	510.851	614.967	606.409	624.348	257.339	271.708	1005.36	969.333	1162.93	865.957	761.155
Slc25a1	964.944	945.92	1279.23	2452.93	2654.47	2068.25	1520.87	1090.35	1170.52	1449.69	1858.77	1636.36	2416.86	2337.4	1700.2	1636.08	887.52	827.82	1338.87	1475.63	1261.4
Dgcr6	773.672	638.298	805.126	576.247	651.77	661.391	693.519	727.387	706.433	506.73	724.638	717.676	991.793	903.519	803.437	874.361	872.439	930.432	704.974	1093.22	803.535
Ddr1	2773.91	4568.37	3685.49	3293.29	3736.79	4155.03	3541.42	2301.62	2369.5	9930.39	10128.2	10298.6	8377.82	8349.03	10217.2	9859.59	1646.59	1120.4	5554.6	4419.7	4944.62
Ier3	1606.46	1628.22	2091.89	1536.67	1819.68	2596.77	1531.76	4635.72	5788.44	1544.7	2449.39	1657.36	2819.06	3087.4	9448.98	9214.14	167.998	120.302	129.695	143.699	42.7917
Fosb	20779.8	14615.1	30717.2	13.4353	24.5621	28.3044	24.5245	12523.1	17421.7	41438.7	86607.9	83303.3	26.5336	150.201	83663.9	70768	4983.21	11404.8	14662	5649.35	2510.71
Klc4	820.654	959.615	856.226	385.118	419.632	403.456	437.733	473.567	464.206	1529.47	1709.02	1607.11	1138.45	1113.46	1388.21	1491	483.396	613.256	1184.96	1101.02	921.856
Ercc1	676.914	782.296	673.28	864.389	929.435	582.26	682.615	663.138	630.382	752.185	417.272	445.645	344.515	307.671	438.453	389.986	542.368	718.751	627.654	575.246	503.525
Cyp17a1	0	2.68524	0	2.88761	5.51071	3.94188	3.69096	0.0626793	1.63598	3.30343	0	0	1.69827	1.91692	3.70293	0.0792431	0.159909	0.187623	0	0.516075	1.01282
As3mt	515.545	509.237	506.016	88.3455	51.8664	12.6687	15.4141	1.61379	1.7346	530.014	647.823	581.892	13.3809	5.87361	933.184	998.706	202.428	231.597	253.344	319.64	275.118
Homer3	1119.42	943.43	1000.54	876.867	914.857	691.677	869.197	993.166	932.846	427.067	395.44	468.932	351.131	358.298	137.439	146.418	1384.61	1169.78	1377.02	1073.26	1091.47
Crtc1	1512.53	1546.17	1453.64	1048.78	1042.29	1829.86	2087.94	1883.29	1826.08	1531.92	1359.99	1738.52	1575.12	1501.57	655.736	514.002	2072.38	747.049	1991.51	1258.68	1532.24
Rnf215	587.324	682.885	540.866	246.817	245.765	389.788	399.524	518.289	508.448	600.582	603.465	563.95	451.528	478.112	445.069	462.302	938.541	721.377	734.067	515.429	525.579
Sec14l2	185.308	182.659	222.385	99.8758	99.2109	212.016	266.739	182.19	193.17	80.2179	88.1484	77.5933	98.9923	99.5354	96.0162	96.1649	10.2875	6.08324	59.9491	56.0782	51.0293
Aven	398.733	401.332	385.333	205.52	178.402	207.089	239.327	233.094	251.943	335.911	305.651	384.655	166.598	142.739	283.861	336.962	569.056	790.301	475.099	716.877	520.182
Cp	0	0	0	2.87051	4.53506	13.6484	60.0127	2994.22	3108.6	1.84906	9.44183	0	10202.3	12601.4	673.044	658.781	7.76241	17.1921	2.65436	1.1063	0
Crot	1828.26	1558.64	1665.63	1316.73	1337.22	2198.16	2528.43	3753.09	3612.51	1966.1	1735.85	1815.59	6304.74	6715.66	3682.78	4174.23	764.381	566.062	714.564	928.667	863.95
Rps6ka1	1296.2	1283.4	1476.7	2483.66	2480.58	2466.84	2044.2	1475.69	1496.81	3591.27	4839.05	4766.12	5677.14	5765.51	2299.89	2248.82	1299.07	1006.15	1693.78	1487.06	1462.8
Calb2	0	3.0016	0	0	0	0	0	0.0358492	0.0429742	0	0	0	0.0483915	4.56611	0.0406062	0.0435969	0.0848381	0.0973568	0	2.68616	3.16824
Snrnp200	6327.25	5643.62	5700	12194.5	11580.9	9800.96	9569.52	7945.44	7618	4158.94	4452.72	4619.28	5989.06	6111.13	4511.94	4293.06	7257.44	5607.79	9277.3	7304	8843.63
Ciao1	780.278	663.917	900.914	697.261	639.022	799.144	786.354	694.564	647.881	701.368	1004.34	944.174	1090.68	1064.73	1151.12	1151.4	806.043	983.452	1013.68	1169.94	946.086
Has1	8.14512	17.1264	9.52942	19.1957	28.2031	88.9254	72.8214	55.2983	33.3961	17.8915	45.1247	70.5343	198.35	227.065	21.4741	22.4445	7.83921	55.8893	60.0505	8.32909	30.6942
Taf6l	582.324	535.766	673.299	528.229	562.564	542.204	690.814	578.024	582.872	458.576	650.782	633.343	372.502	403.208	212.03	239.669	758.961	537.863	902.594	844.266	626.873
Insig2	608.27	581.775	621.01	700.145	736.432	828.463	753.597	828.915	790.341	626.224	875.155	709.905	1240.45	1349.37	952.591	1012.13	296.153	309.746	600.683	620.544	567.904
Kpna6	1546.19	1403.23	1502.54	3195.34	3367.22	2941.65	3040.87	3012.38	2817.55	1684.75	1761.37	1929.94	3530.67	3439.67	2335.85	2353.23	2474.29	1694.06	2347.75	1975.35	2202.03
Man1a	2062.77	2612.03	2234.02	790.417	825.626	725.853	619.76	352.617	399.302	3100.52	3152.93	3532.07	10151.1	10645.5	2640.93	2573.18	480.999	384.995	1336.07	835.605	1400.61
Itpkc	1045.16	1773.3	1204.96	376.473	360.46	284.262	293.919	375.02	454.729	4593	2541.08	3094.85	313.264	313.346	5603.07	4400.48	249.356	125.909	294.028	221.641	255.213
Coq8b	400.865	365.131	420.787	746.255	808.362	661.406	540.616	364.52	400.811	638.48	671.003	641.125	612.913	663.568	514.33	492.933	224.685	329.161	857.703	632.693	491.98
Brd8	3169.43	2838.02	2683.4	4431.41	4225.64	3370.54	3419.49	3297.68	3158.1	2243.57	2165.44	2308.5	2095.87	2060.32	1198.08	1174.02	3260.37	3913.79	5617.59	3754.45	3977.12
Kif20a	1522.5	998.789	1260.95	2751.64	2634.45	1613.95	1952.32	1378.54	1309.85	270.316	361.918	455.021	242.418	221.493	102.788	103.245	3887.53	2526.07	1714.59	1771.8	1478.31
Farsa	1765.86	1623.1	1803.52	1472.33	1569.36	1523.08	1676.52	1436.8	1403.29	1192.74	1412.63	1543.1	1212.73	1168	667.728	619.813	1722.61	1679.84	2035.02	2072.76	1754.63
Gcdh	976.054	756.519	858.345	1053.58	1059.59	872.412	977.489	943.965	980.438	944.817	1152.13	936.912	744.853	774.373	2328.7	2717.35	732.234	671.789	1100.66	1104	876.678
Mast2	2359.78	2473.88	2006.88	2134.06	2313.99	2197.19	2422.85	2373.21	2220.52	1320.53	911.156	1235.49	2237.49	2223.3	1404.56	1420.42	5706.48	3843.86	3542.47	2334.33	2645.14
Dnase2a	101.615	90.3779	113.952	313.097	364.126	577.429	581.668	458.423	493.99	136.088	182.256	185.848	563.19	436.618	199.95	199.207	217.163	248.229	172.524	138.874	150.118
Rad23a	1300.77	1255.8	1242.17	1052.62	1058.68	984.77	993.877	984.274	1040.6	878.655	888.904	1157.89	1278.5	1475.16	807.543	866.143	1116.46	1331.53	923.173	1055.66	859.621
Calr	22618.2	24738.4	25504.3	23267.3	23244.6	19711.3	20883.8	20357.9	19577.1	16389.4	16739.4	14633	18210.8	17266.5	16388.4	16440.8	19095.8	30920	21717.9	19423.6	19887.7
Syce2	695.859	576.688	805.9	533.999	537.996	473.826	349.47	156.96	161.722	176.551	188.609	224.689	113.903	107.144	72.1463	62.8708	859.486	1193.53	448.124	667.843	559.788
Nfat5	7241.92	9367	7215.52	10107.5	9247.77	19006.9	21776.7	26312.3	22378.6	20174	16752.8	21144.8	22469.5	23883.2	8318.89	7856.37	2977.3	2814.05	3728.05	2149.32	3919.7
Nob1	1265.35	1318.59	1389.65	1655.78	1649.48	1251.49	1119.48	918.581	936.103	786.785	921.864	948.57	489.529	452.037	327.973	335.777	1404.66	1248.08	1870.04	2141.16	1418.37
Nqo1	55.1613	59.5091	83.8045	508.054	559.823	809.892	3015.61	5228.94	4730.88	319.14	361.931	527.771	779.396	543.834	401.227	358.034	175.429	217.86	79.2785	86.8884	64.2384
Ppfia3	97.2545	133.416	122.667	307.366	285.877	137.745	118.294	34.5004	44.5263	152.894	109.995	116.517	56.2131	93.8993	46.8001	25.271	57.0994	45.1255	344.203	194.666	190.514
Gys1	742.036	719.844	1045.06	2507.67	3133.28	3115.57	2297.26	1840.05	2055.78	1366.8	1714.08	1518.63	5187.65	5523.4	970.191	898.292	2077.51	1214.97	1380.28	1137.78	1072.02
Ruvbl2	2860.88	2635.05	2879.92	3752.39	3699.49	2756.03	2705.92	1931.17	1997.23	1310.26	1800.19	1671.81	1071.12	1188.71	445.246	410.985	2760.06	3963.59	3492.75	3817.39	3336.5
Lin7b	13.2215	17.8159	4.69727	21.1351	26.4212	9.74543	9.96812	17.9226	4.92166	8.92831	10.5443	23.4168	6.77054	13.2302	2.84024	7.10285	0.311637	19.4735	50.1793	15.698	22.0912
Bax	854.944	765.963	901.977	1609.68	1573.02	997.476	1101.29	1662.14	1580.47	818.924	905.411	834.23	869.999	922.357	401.234	435.996	744.496	844.322	810.613	974.09	717.059
Il7r	0	0	0	0.961333	0.911316	1.98868	1.87514	1.43592	0.041488	0	0	0	0.0466932	0.0581607	2.29099	2.3637	0.08169	0.0936597	0	0	0
Tfam	1503.69	1473.96	1705.03	1555.89	1447.38	1565.1	1548.18	1487.56	1498.29	1059.78	1237.69	1240.55	980.454	1121.13	811.606	881.536	1796.48	1626.91	1368.58	1985.74	1991.35
Zfp81	549.64	473.965	526.268	1311.96	1309.04	1405.9	1255.17	827.41	787.161	343.559	350.777	329.587	487.827	560.645	156.091	168.692	458.708	462.845	678.737	816.998	1228.05
Efnb3	268.671	370.405	394.987	210.322	253.05	240.305	246.603	130.083	112.637	69.9121	74.2757	108.09	21.6227	19.0143	4.15521	12.7193	2377.11	1193.63	1407.08	1190.84	1051.04
Mmd	453.438	372.994	469.26	524.39	519.781	657.503	850.137	819.835	848.756	127.08	189.663	113.085	151.795	155.876	262.628	257.746	913.894	596.189	313.396	528.13	542.656
Hlf	831.705	510.044	624.202	1134.26	1180.67	2269.56	2307.39	3689.77	3464.52	98.1765	124.787	104.761	171.572	204.623	819.511	960.767	59.5713	28.3603	88.9458	103.808	159.997
Fam162a	1745.33	1352.49	2413.84	2797.72	3459.18	4279.17	2863.4	1556.31	1873.68	1400.2	2234.65	1591.34	3782.58	4625.8	848.954	979.048	801.327	1563.09	668.991	1055.58	808.366
Rpl8	24922.1	27455.6	28437.5	31659.5	31123.3	22145	18511	14979.9	15141	18801.9	22031.8	21200.8	8762.03	8844.33	7452.83	7899.59	16594.6	33471.5	20535	33130.2	23911
Grm3	6.48802	5.61185	9.52944	0	0	14.6193	15.4092	358.508	335.671	0	6.75617	0	1.83829	4.02197	0.142103	0.155564	287.859	198.478	0	0	0
Ssbp2	559.009	740.318	715.179	920.083	879.348	895.866	618.867	654.255	652.641	1211.45	1201.63	965.813	632.819	620.676	375.923	401.195	2288.53	2608.78	1343.12	1302.89	1256.02
Fancl	244.915	201.874	316.963	276.597	290.381	418.146	496.069	321.146	304.148	222.186	233.317	331.915	270.301	271.94	158.699	143.583	354.964	503.943	304.47	520.398	346.72
Brinp2	3.7272	3.52229	2.0097	30.7246	20.9193	192.636	201.476	125.092	102.637	0	0	0	1.84033	2.13382	8.18154	9.94906	0.34021	0.423596	26.8213	13.1662	11.9458
Gstm5	476.07	507.989	476.745	1229.36	995.884	1064.91	850.094	597.471	676.329	308.87	313.022	304.606	270.409	318.931	580.991	765.768	901.916	1378.26	553.727	962.079	755.109
Gstm7	143.134	203.5	193.149	266.999	280.378	166.062	197.475	561.234	528.612	180.451	130.144	105.891	138.555	159.518	78.7841	93.462	103.917	161.952	291.414	376.591	293.389
Gstm3	0	1.11726	0	0	0	0	0	1.41875	0.0367063	2.10395	0.498365	0	0.0412418	1.6608	2.25351	0.0370678	0.0716743	0.0819425	0	0	0
Stat3	2611.34	6802.28	2510.05	1449.27	1576.63	1931.44	1459.85	1366.7	1351.15	11686.7	5307.81	6080.44	7207.97	7196.1	10311.5	9344.17	1575.11	3746.93	626.175	620.471	972.919
Stat5a	135.381	226.536	129.044	70.0976	97.384	198.307	169.249	271.826	250.268	229.937	179.094	303.668	579.438	578.569	535.057	503.483	118.688	131.399	39.2222	43.3759	36.1601
Cavin1	122.072	1643.08	166.682	290.035	567.103	465.004	213.824	145.02	179.157	2669.74	1214.36	1305.56	1005.1	1047.95	3097.19	2921.91	2579.34	3051.63	91.0182	173.298	103.862
Map3k11	2168.5	2139.06	1928.37	1754.69	2020.88	2038.93	2225.37	1713.08	1737.44	1850.53	1681.15	2079.36	1753.06	1698.4	1552.35	1555.37	545.059	387.783	1490.1	1098.51	1125.43
Akt2	3156.76	3007.62	2777.64	1667.29	1564.8	1815.18	1934.98	2201.49	2315.55	2977.16	2755.69	3109.03	2122.19	2099.63	1932.18	1682.18	3826.88	3331.56	3304.89	3422.73	3232.44
Dnaja3	1212.73	921.325	1304.53	1972.72	1958.07	1759.52	1799.39	1739.95	1667.75	1300.66	1717.86	1339.91	1988.59	1971.97	1669.55	1766.93	1491.08	1323.47	1162.08	1362.62	1269.66
Hmox2	572.849	629.905	696.893	935.453	931.24	928.113	914.703	840.888	855.29	649.979	785.242	716.544	907.848	931.681	836.779	882.766	948.854	1309.02	629.676	865.919	866.269
Cdip1	1848.17	2084.54	1700.08	3219.35	3236.14	3094.06	2884.32	3137.82	2814.38	2283.42	2156.44	1924.95	2235.84	2065.87	1369.92	1491.43	2907.9	2395.84	2603.27	2693.3	2337.99
Map3k20	810.129	799.972	749.086	2385.73	2358.64	1210.46	1268.78	1805.5	1968.39	549.751	472.53	435.049	838.718	956.104	670.326	682.389	488.337	443.443	636.567	624.741	619.616
Cwc15	1775.23	1823.49	1848.16	1419.5	1260.76	1370.67	1593.68	1527.91	1533.17	1524.84	1497.69	1604.14	1428.55	1434.16	1191.33	1173.93	1767.04	3272.54	1612.34	2454.68	2119.55
Col5a3	8.1449	10.3181	13.8388	0	0.892897	4.85077	9.03768	13.5889	8.10481	21.1116	11.5403	32.6536	3.4998	11.5366	47.9364	41.791	488.119	415.911	8.84015	4.70701	1.50648
Dnmt1	8303.91	6053.89	6851.81	9885.66	8457.64	7376.11	7787.4	5518.54	4903.47	2216.55	2194.1	2959.57	1499.52	1503.68	1035.54	949.867	10601	9852.44	11275.1	9429.38	10427.2
Ppan	1008.13	1093.02	1063.43	1285.05	1420.08	1159.65	1277.86	1064.92	1119.79	705.199	615.561	785.899	438.464	453.913	306.658	274.519	1468.72	1841.02	3107.71	2083.73	1793.81
Angptl2	624.367	571.357	640.449	672.298	751.918	449.385	392.237	209.235	207.655	60.2794	108.303	175.813	44.697	50.8988	228.015	373.276	1283.24	1397.35	1362.66	1253.53	1300.86
Cacna1e	0	5.61694	0.934081	0.948389	6.35315	11.6975	9.95899	7.60141	1.7545	3.75736	0	6.52198	13.3122	4.02694	112.277	145.523	0.320497	6.09771	6.77752	2.89385	3.14202
Cacna1b	255.311	126.136	126.5	194.984	178.442	271.678	310.552	164.194	153.535	15.3158	5.70136	43.1612	15.048	4.01087	1.49155	1.56705	10.2981	17.2853	37.848	23.4356	29.5587
Trmt10a	572.468	527.486	439.161	449.479	414.186	359.509	329.445	318.198	405.492	373.167	286.484	396.851	192.955	210.189	215.983	217.354	507.646	540.335	387.338	453.822	457.364
Etv1	149.17	152.642	147.848	297.721	270.343	820.67	1067.7	2624.56	2450.51	19.1796	22.1867	23.1756	146.854	122.142	157.413	189.557	113.822	109.222	292.671	322.595	425.913
Kifc2	138.122	176.741	260.945	431.234	532.545	595.98	595.3	336.08	261.427	408.54	413.673	458.553	416.806	376.799	257.218	278.52	199.976	109.206	266.465	166.07	124.782
Psap	11754.8	10241.3	12678.9	13925.2	14355.5	13265.3	11254.2	16831.7	16818.1	13244	17208.4	16349.4	21560.1	21812	25990	25651.5	8568.63	7098.24	8098.45	7591.56	7553.93
Ikbkg	832.235	623.592	805.05	1093.92	1059.59	1370.69	1278.77	1520.35	1545.72	908.839	1120.22	1181.19	2136.65	2101.03	922.122	985.877	714.998	560.419	968.744	923.289	1016.5
Pax2	13914.6	10387	12731.3	7065.84	7593.75	5743.58	6138.14	7681.1	7315.51	7751.5	9873.91	13427	5531.06	5425.09	3018.27	2584.59	25.0077	33.8878	12999.4	7321.52	10440.4
Wars2	432.99	420.128	395.517	455.239	420.555	495.317	505.132	473.471	443.51	416.843	559.889	505.121	458.07	425.612	363.802	359.294	202.493	348.555	639.468	439.287	481.564
Atn1	318.515	278.312	288.416	264.11	261.248	231.518	258.45	274.877	305.733	234.394	268.429	268.036	324.622	275.688	271.85	242.348	657.454	715.074	318.286	240.433	244.277
Phb2	4851.29	4361.24	4800.78	4298.86	3978.03	3951.83	3949.2	3493.35	3522.38	3577.7	4428.39	4147.01	2675.81	2708.89	2002.87	2055.4	3378.74	4863.65	3918.04	4874.82	3600.58
Ptpn6	190.694	108.173	179.104	191.115	180.226	320.438	352.228	383.813	411.727	299.31	449.365	354.152	671.8	571.373	406.227	423.083	62.0716	17.2455	157.324	220.491	157.275
Eno2	112.676	270.367	176.374	8823.53	12277.5	3521.04	1009.33	189.823	347.038	1791.43	1680.08	1212.76	2095.69	2408.67	369.291	248.068	192.666	98.032	132.451	82.6659	70.8505
Emg1	2019.7	1803.6	2031.17	2489.43	2445.09	2158.12	2120.69	1668.29	1642.44	1174.1	1262.65	1296.03	823.982	780.072	558.492	660.204	1569.97	3434.07	2409.29	2913.99	2143.22
Lpcat3	937.844	935.978	1102.68	1121.77	1001.32	1352.11	1691.99	1738.45	1772.26	2209	2415.54	2317.55	2512.39	2532.28	1837.4	1888.04	653.464	554.896	970.093	773.983	789.117
Atp6v1f	1145.25	1335.25	1276.53	1166.91	1153.34	1107.86	1053.93	1138.15	1146.78	2042.6	2011.91	2026.07	2173.1	2028.22	4128.71	3985.88	582.017	844.541	850.617	1362.01	1022.5
Il12b	0	0	0	0	0	0	0.932173	0.0214272	1.42499	0	0	0	0.0285413	0.0352255	1.15587	0.0255465	3.55638	0.0554957	0	0	0
Clcn5	899.641	1257.21	877.645	1826.72	1769.61	1556.28	1591.82	1365.2	1338.47	4591.32	7450.15	6162.64	14919.3	13621	4722.24	5409.47	1609.6	855.765	2070.1	1745.07	2749.08
Clcn3	2173.32	2538.15	2444.39	3725.48	3688.55	4523.36	5343.6	8048.28	8157.78	4315.74	3326.66	3303.22	8074.48	8296.28	4798.22	4898.54	98.9689	95.2083	1276.66	969.145	1265.73
Hif3a	629.211	641.877	798.545	5088.37	5607.54	2417.02	714.42	46.4293	61.9349	3583.64	4653.63	4094.53	4856.55	5394.09	22.8126	16.8819	1345.82	683.036	650.347	523.786	666.911
Gpx6	0.421944	4.07977	20.2704	11.5311	13.6739	0.945547	1.76185	0.0983121	1.74833	11.6241	0.91873	15.1663	0.141228	0.185259	18.1235	16.2443	0.281197	0.343027	12.4892	18.3769	13.3287
Gpx5	0	0	0	0	0	2.03018	1.95056	0.0144429	0.0171313	0.686691	0	0	0.0191171	0.0234839	0.0159587	0.0170592	0.0323637	0.0365965	0	0	0
Pde1c	62.895	29.1619	48.8203	96.0287	86.4579	113.293	131	47.9397	69.8758	545.344	387.525	521.215	823.572	964.95	2400.46	2256.54	17.6601	17.2262	64.0825	74.1947	106.609
Utp20	2339.88	2073.05	1767.91	2823.65	2656.27	2340.81	3090.94	3349.85	3249.83	1222.9	874.47	1168.88	1468.14	1426.73	1078.13	1075.13	2799.44	2142.37	3068.06	2289.02	2745.89
Spic	0	0	0	0	0	0	0	0.0173852	0.0206508	0	0	0	0.0230727	0.0283986	0.0192741	3.18199	0.0392403	0.0444566	0	2.16336	0
9330159F19Rik	0	0.911779	7.50432	0	1.80216	5.84294	8.17823	26.3558	15.5999	0	0	0	17.7243	16.4356	0.119424	2.93655	2.83815	13.5572	10.3816	7.22158	8.80509
Cul3	4424.83	4878.71	4299.64	3779.27	3296.2	4002.63	4183.11	4812.08	4832.13	4566.88	3502.11	3667.91	4323.31	4305.9	4473.16	4512.91	4522.1	4632.64	3183.95	4252.34	4548.36
Sst	0	0	0	0	0	0	0	0.0200877	0.0238926	0	0	0	0.0267246	0.0329534	0.0223391	0.0239063	0.0456463	0.0518059	4.15577	0.625528	1.2669
Il11	18.7456	74.9547	67.8253	18.2423	13.641	16.5877	30.9609	10.5797	14.378	38.6629	21.7691	19.3759	26.3412	18.8637	5.50439	9.89683	0.324258	3.31497	4.00905	1.08999	3.142
Large1	300.181	284.003	298.037	742.413	751.009	748.365	670.791	470.524	410.31	294.749	381.118	451.767	441.661	524.961	353.201	351	1531.7	971.756	642.869	468.873	518.959
Ddx56	1408.61	1184.08	1135.56	1189	1390.04	1181.15	1340.67	1323.25	1141.95	975.006	853.793	1118.45	846.985	841.844	505.165	537.643	1407.14	1125.61	1655.24	1710.81	1436.53
Tmed4	1861.45	2040.07	2131.76	2492.3	2761.87	2583.1	2561.2	2538.97	2613.25	2402.27	2582.9	2434.56	3179.76	3177.26	2330.51	2446.49	1094.55	1387.7	2030.79	2116.17	1869.58
Col26a1	462.741	1485.36	376.044	489.803	560.726	342.881	280.27	24.0189	50.8407	5800.93	3852.06	4308.61	412.117	320.837	2764.94	2928.32	9877.84	6272.52	10556.7	8842.35	10129.9
Bid	565.763	479.788	569.96	635.805	633.578	593.996	626.198	512.304	535.34	359.006	535.926	432.908	826.889	715.933	413.092	505.407	214.818	114.792	208.413	179.954	222.761
Ralb	1099.87	1108.11	1443.35	3300.03	3404.56	3255.28	2597.62	2059.58	2085.88	1790.75	2027.8	1740.67	3459.73	3507.01	1123.42	1201.81	2695.9	3044.5	657.251	874.286	874.966
Ppp1cc	4089.8	3742.82	4170.61	2302.13	2164.69	2286.09	2278.12	2441.94	2407.42	2368.2	2781.73	2696.55	1657.63	1692.92	838.319	871.87	4272.87	4011.12	3511.36	3857.22	3392.05
Dnajb11	3081.55	3324.74	3357.34	1407.01	1512.91	1863.06	2383.7	2833.18	2695.62	2598.17	2471.22	2528.37	2590.04	2530.7	2612.98	2640.04	2075.18	2716.11	2059.09	2084.73	2097.45
Tbccd1	622.155	530.529	636.682	531.111	597.157	673.128	656.221	606.393	584.459	408.461	408.769	551.156	507.54	523.104	399.82	444.244	739.28	604.642	579.312	583.719	583.372
Clec11a	27.5637	16.0916	40.3418	25.9227	30.941	45.9151	28.1736	35.9008	25.4679	46.9133	35.0387	43.2923	57.5492	46.8432	37.2842	36.1906	32.2889	55.5793	40.0121	51.4057	54.5462
Zfp324	145.875	96.1351	201.185	277.559	275.817	487.529	625.37	377.84	348.433	126.45	193.427	170.296	510.542	470.309	125.405	136.616	581.107	195.416	379.799	287.005	357.759
Gab2	1344.63	1115.68	1270.86	485.006	472.435	319.437	233.85	261.506	301.089	481.682	427.359	561.114	626.164	584.994	529.053	491.616	2120.48	1909.61	535.768	529.889	670.869
Coro1c	1295.14	1072.03	1269.53	1878.59	1752.33	2139.57	2120.7	1472.65	1411.23	1142.63	999.982	1147.26	1369.24	1342.31	792.971	768.789	3139.04	2072.48	1903.78	1873.3	1906.54
Tax1bp1	3628.41	3835.31	3468.08	2430.82	2340.38	3510.23	4164.9	5116.74	4916.06	4379.32	3766.9	3822.23	6547.37	6729.43	6603.63	6467.73	3987.41	5053.2	2787.57	3271.54	3439.28
Psg17	0	0	0	0.954221	0	0	0	0.0581419	0.0704947	0	0	0	10.1645	12.6366	0.0676666	0.0730119	13.7312	0.171039	0	0.522882	0
Ctse	0.987454	3.54315	17.0821	0	0.894086	0.949176	0.859857	0.116001	0.145118	3089.84	3848.54	4987.03	64.4748	84.651	101.461	72.6178	12.716	6.04367	0	1.10522	0.971655
Ndrg2	152.486	141.126	297.483	1082.41	1187.06	669.211	243.863	30.0072	73.0395	399.452	1140.59	772.67	281.938	285.2	1530.46	1581.17	54.6533	81.3517	1512.47	1632.47	1319.48
Mettl17	556.856	565.584	504.218	721.279	868.44	695.596	805.503	701.961	643.053	529.88	669.374	556.138	603.073	592.444	205.376	232.719	315.831	306.926	1431.01	699.764	808.55
Arhgef40	3492.56	2986.74	2967.7	2117.73	2182.91	1938.29	2467.46	2102.89	2218.91	1049.47	1191.38	1348.19	1008.51	1042.5	405.271	416.554	5583.09	3072.39	3264.89	2072.07	2083.72
Pnpla6	1498.67	1542.47	1591.94	1571.25	1800.58	1569	1955.03	1789.25	1732.71	2297.61	2283.61	2652.82	2248.91	2277.51	1834.8	1831.03	951.603	549.338	2188.29	1271.95	1342.85
Mcoln1	780.263	713.623	724.865	1167.88	1214.35	924.199	1099.47	1048.47	1072.24	969.889	886.792	991.902	1092.36	1141.59	706.287	715.79	1064.69	721.853	1619.38	897.929	866.792
Arhgef18	961.077	773.758	998.795	1029.57	1100.55	1295.44	1401.63	1356.16	1284.53	1418.86	1748.18	1817.35	2067.63	2101.25	3102.88	2936.2	1476.28	786.037	1184.18	899.084	942.144
Pkn2	3221.41	3210.58	3276.52	3163.64	2816.47	3290.42	3107.29	2915.38	3173.95	4304.21	4216.27	4629.44	4342.98	3975.89	2768.96	2818.36	3068.24	2727.45	2518.97	2542.77	3171.28
Cd33	0	0	0	0	0	0	0	0.0262475	0.031314	0	0	0	0.0351165	0.0434841	1.18303	6.37666	0.0605804	0.0690427	0	1.31985	0
Etfb	39.1132	43.8042	55.8163	159.424	123.787	186.587	203.858	206.138	202.767	66.707	49.8202	62.0223	307.955	329.683	569.42	718.532	148.159	261.804	84.8085	105.646	57.6279
Stxbp2	2148.48	1821.32	2108.58	3288.5	3341.73	3286.52	3346.69	3018.38	3070.96	3682.46	4251.97	4687.25	5211.02	4978.46	2229.3	2321.25	47.2104	61.7798	1484.53	1053.76	949.81
Pcp2	0	3.60243	0	11.5511	10.0446	12.7717	10.0852	4.52456	3.26919	0	3.6535	3.82632	3.40384	2.08417	4.01371	0.116614	0.245199	0.295554	4.7984	0.492151	4.92785
Sgce	734.974	799.534	893.992	934.498	871.167	1121.58	870.123	516.84	462.589	527.941	747.004	521.697	1064.19	1130.11	367.889	376.092	842.809	1283.63	17.8343	14.9934	6.46932
Chn2	133.699	96.1333	90.7995	123.882	79.1758	428.896	660.864	756.91	641.169	87.8999	66.3007	36.4857	31.5205	50.9095	564.604	584.397	30.016	47.9316	584.315	578.459	581.385
Wwox	352.745	449.418	420.262	757.783	672.722	703.425	608.898	606.363	655.653	429.677	534.32	466.775	324.726	324.502	425.088	403.855	251.764	215.03	483.318	565.005	479.332
Slbp	2674.01	2772.76	2695.92	1378.2	1312.65	1515.26	1654.65	1604.09	1517.35	1474.72	1337.62	1412.04	786.097	690.11	828.961	811.967	2747.55	3656.92	2558.44	2922.43	2673.84
Tyr	0	0	0	0	0	0	0	0.0445705	0.0536649	0	0	17.9037	0.0606614	0.0761077	0.0510148	0.0548758	0.10799	0.124758	0	0	0
Ghrhr	0	0	0	0	0	0	0.908782	0.0339319	1.49526	0	0	0	0.0457215	0.056922	1.22537	3.42332	0.0798947	0.0915544	0	0	0
Aqp1	20.89	73.1198	69.8232	10.5536	15.4582	39.0483	27.2511	77.7988	82.5287	39.7374	95.0244	82.014	18.3056	48.9963	15173.5	16785.8	37.3569	39.4926	6.10599	18.0202	5.92376
Arid3b	94.4469	105.065	118.836	219.939	223.939	167.047	314.963	176.283	150.551	291.707	259.535	224.275	61.1728	65.8882	141.287	146.247	94.0419	97.9827	292.858	232.077	238.901
Cnn2	1505.84	3314.87	1933.7	590.648	708.197	761.025	650.707	1002.27	1018.53	1619.24	805.352	790.851	530.742	519.543	438.581	365.034	8066.04	15097.3	2631.62	1912.53	2462.99
Polr2e	2264.18	2042.24	2332.61	1809.44	1696.8	1885.54	1788.46	1291.97	1267.13	1438.12	1922.03	1694.63	1013.43	1046.21	701.05	696.4	1932.09	2495.76	2210.4	2920.64	2187.81
Abca13	9.26931	20.2679	73.0353	14.394	12.7256	13.6457	8.13613	13.5768	14.4244	21.1025	77.9978	17.6232	1.82403	9.6302	2906.52	3116.19	0.353184	0.441796	2.65072	3.5173	2.61809
Myo9b	2327.7	1868.96	1983.74	2735.29	2750.03	2532.3	2735.96	2168.62	2090.66	1743.85	1684.28	1951.04	2166.64	2258.91	964.884	951.22	4514.11	2276.07	3990.68	2290.82	2802.57
Hdac9	1376.65	1000.99	1351.01	1364.78	1179.77	2080.04	1487.27	1563.53	1667.45	308.222	322.585	470.595	420.316	422.016	32.1556	41.9707	229.639	270.772	17.1457	15.5988	26.2724
Ly9	1.10956	0	0	0	0	2.9849	0.895538	0.0425985	0.0512391	0	0	0	0.0578688	0.0724984	0.0486417	3.5496	0.102657	0.118413	0	3.31932	0
Cd244a	0	0	0	1.92031	0	6.94961	6.5507	4.28893	0.0740818	0	0	0	0.084366	1.90449	3.68148	2.63006	0.154885	0.18145	0	0	0
Adgre1	7.794	0.420076	2.75191	0	0	0.956787	0.871601	0.0635274	0.0772407	0	0	0	0.0880662	0.112115	2.55549	12.0458	0.162481	0.19079	0	5.7647	0.434505
Mtfp1	67.9193	90.4647	92.5053	126.777	90.1116	83.0211	87.3396	62.8442	66.6564	47.4464	148.933	49.8273	43.0393	45.2551	218.049	237.502	79.1638	86.6884	139.496	175.956	142.586
Rab23	733.867	483.916	828.845	605.063	588.959	810.882	993.922	652.712	717.487	338.422	447.571	428.417	469.701	468.826	237.353	282.838	1362.26	1074.99	910.828	917.353	1010.59
Rab11a	1213.25	1502.15	1525.17	1467.52	1380.01	1866.97	1792.09	1811.68	2024.12	3742.28	3938.37	3202.92	4484.34	4297.88	2203.89	2080.29	749.586	1195.5	677.967	1077.94	1002.66
Eif2b2	1187.93	1071.06	1235.72	635.791	614.44	712.186	699.873	805.083	761.911	944.826	1010.16	1225.07	802.49	858.679	760.916	803.499	761.77	1086.56	1830.01	2294.73	1857.17
Dlst	2950.38	2516.71	2789.4	2955.22	2889.3	3027.61	3349.39	3456.01	3535.05	2473.51	3094.85	3377.06	4145.33	4168.99	6019.94	6520.5	4827.5	3674.43	3795.12	3745.95	3383.17
Pgf	35.2468	58.4837	63.921	51.8509	56.4215	35.1358	23.5996	21.0603	9.68277	30.0906	45.5788	38.1552	1.83114	5.89211	30.829	37.7851	32.4932	3.27618	634.908	758.57	603.884
Ulk2	675.164	738.742	691.489	547.431	608.069	785.463	856.436	927.519	829.989	798.362	983.578	765.379	1383.88	1246.52	1108.55	1197.38	1714.83	961.259	1081.34	1183.21	1293.99
Ccl24	0	0	0	0	0	0	0	0.00603061	0.00712406	0	0	0	0.00792268	0.00967913	0.00660095	0.00704461	0.0132415	0.0148955	0	1.50761	0
Dgkq	434.13	273.048	333.08	443.716	526.164	410.318	435.959	377.905	334.262	457.992	337.024	426.848	540.324	498.574	291.869	353.682	350.152	245.575	575.259	293.008	296.014
Grap	10.3747	8.23474	5.76522	0	0.892324	4.85015	3.57841	3.1298	1.75297	61.9186	29.2499	60.8342	0.160037	0.212284	119.474	108.316	27.2262	22.5497	0	2.29211	1.5
Pou1f1	0	3.63933	0	2.87527	0.893737	9.83211	3.61999	7.3346	6.23333	4.51349	3.1333	0	3.36431	2.05672	3.95817	0.109118	9.2608	0.272637	0	0	0
Chmp2b	1466.56	1893.57	1679.1	3219.35	2940.29	2217.71	1786.63	1817.66	1826.18	3751.91	2919.53	2958.65	3209.36	3342.11	1970.75	1799.08	1060.04	1050.68	697.993	1093.65	1049.45
Plod3	1210.53	1305.97	1213.03	1444.48	1509.28	1308.15	1535.44	1378.55	1332.03	1526.15	1433.91	1409.31	1267.08	1282.3	1192.62	1151.61	2363.02	1888.62	1855.46	1375.32	1504.17
Ap1s1	1997.59	1782.16	2057.02	1439.67	1463.76	1496.7	1598.23	1256.12	1322.55	1903.85	2175.16	2152.09	2138.51	2125.67	1019.46	1147.47	1779.33	1949.99	1177.96	1685.94	1399.56
Mapk13	2721.61	2566.08	2773.47	4555.33	4501.51	3919.66	2665	1162.05	1108.78	1696.99	1827.91	2020.51	1624.58	1719.02	329.318	404.018	37.3589	45.0711	34.4093	46.4145	26.83
Srpk1	2905.1	2429.37	2466.52	2979.24	3133.27	3198.6	3340.32	2338.89	2307.64	1511.95	1571.54	2070.38	2005.23	1979.68	1301.99	1382.85	3696.33	2799.7	4873.9	3664.45	3195.01
Pax3	4.27627	0.914682	20.9471	132.665	68.3474	104.748	73.9388	32.7952	40.9815	0	0	0.97517	3.50517	0.210282	1.50444	0.148632	2.88598	0.401985	0	0	0
Lbr	2625.33	2472.9	2438.62	3552.63	3182.44	2071.17	2137.06	1887.83	1838.82	1146.47	872.885	1170	492.848	495.174	812.974	874.62	2341.09	1454.45	2378.19	1920.4	2205.4
Crabp2	187.882	453.553	321.704	1043.03	1145.18	164.095	80.0315	21.0416	33.4321	1347.73	1263.44	914.805	69.4148	82.7721	36.157	23.861	3087.9	3637.03	699.458	946.956	923.024
Nes	1350.95	2438.26	1443.32	2499.02	3018.57	2622.17	2654.03	1429.41	1666.27	3997.22	1873.55	1642.38	306.669	273.972	582.492	611.495	5243.55	4136.44	6443.59	4883.99	7815.42
Bcan	0	0.416453	0	0.952395	0.897965	4.93059	7.45973	7.08034	7.38697	1.91332	0	0	0.0921045	0.117514	2.57903	0.0842235	2.5112	0.201147	0	1.13834	1.58943
Hapln2	1.63212	0.42349	8.28433	0	0.89962	0	0	0.0611446	3.06764	3.31439	0	0	1.69018	0.107453	0.0714292	0.0771259	8.28141	0.181947	4.32678	0.518282	1.61511
Prcc	2121.45	2086.17	2111.89	2112.93	2047.27	1896.29	1914.97	1501.05	1511.02	1703.41	1902.33	1823.41	1392.33	1282.38	959.527	914.993	2309.05	2242.47	2200.71	2600.3	2054.03
Rrnad1	555.19	582.326	509.057	1027.66	1064.16	898.82	868.309	582.527	586.07	394.317	551.29	505.603	514.156	451.95	201.382	202.098	601.489	677.069	1183	864.78	735.859
Hdgf	9509.53	9756.44	9765.15	11557.8	10139	7140.66	6517.69	4610.54	4575.66	6897.2	6782.62	6423.9	4906.64	4568.46	3692.49	3783.45	8684.14	8641.03	7930.04	10121.3	9373.12
Slc25a18	13.738	18.2797	0.404251	5.74968	12.7313	14.6333	13.6098	46.0291	33.115	10.2032	15.88	14.9102	32.7717	33.4941	14.7061	11.2542	19.8687	6.09963	14.4163	9.56281	13.1028
Thop1	1611.54	1472.9	1801.91	1816.17	1775.1	1356.99	1622.82	1202.35	1232.27	924.874	1140.38	1102.86	606.512	660.101	518.51	481.98	2151.2	1905.34	2788.5	2873.57	2245.12
Apba3	750.966	847.627	961.756	1071.84	1116.95	849.951	851.894	636.324	639.958	805.446	1058.07	1137.96	896.321	989.765	688.938	776.993	983.334	938.89	844.471	899.162	686.246
Matk	266.061	362.275	335.442	270.845	326.818	473.895	359.57	168.838	117.343	209.394	169.01	147.012	75.9943	92.1092	44.1595	30.8435	76.8317	45.1493	189.843	212.093	149.06
Pias4	998.752	1212.38	1000.48	1744.14	1710.48	1145.98	1165.92	884.22	828.411	1312.94	998.994	1205.65	754.718	798.709	477.174	454.101	1138.59	858.279	1063.38	868.912	870.639
Map2k1	1715.44	1773.72	2189.35	2964.83	3023.13	2690.57	2364.6	2338.86	2389.96	2327.11	2835.48	2189.75	3734.9	3956.89	1399.22	1375.86	1937.17	1760.87	1674.45	2168.15	1823.35
Sgta	3222.54	3157.24	3290.01	3289.45	3171.5	2737.45	2744.13	2555.45	2445.44	2714.42	2977.92	3319.38	2298.49	2399.55	1720.36	1646.01	3176.57	3509.93	3910.5	4097.73	3571.47
Nmrk2	0	0	0	0	0.900947	0	0	0.0574016	0.0695705	1.94901	0	0	0.0790969	0.10021	2.50155	1.40135	26.4953	0.168389	0.608034	1.16497	0
Tmem242	1408.57	1371.41	1446.13	1254.31	1197.95	1468.38	1383.44	1217.26	1092.9	1208.82	1390.33	1335.5	931.018	1004.92	1129.97	1292.17	1077.15	2258.75	1005.33	1688.41	1338.5
Dtx2	704.001	783.84	553.738	521.504	661.788	521.681	576.104	434.715	454.668	844.043	779.989	793.226	512.514	614.948	349.237	344.075	1024.96	891.328	932.941	804.324	803.575
Zp3	0	10.0942	0.416867	3.84875	0.896492	4.91637	0	0.0713863	0.0871551	10.1007	5.55866	5.80105	1.74177	0.127788	0.084486	0.0914487	0.186967	0.221208	0	0.505299	0.424081
Hspb1	70.6408	276.135	130.084	294.838	217.542	104.5	81.8519	50.9219	61.9496	2846.03	2521.37	2308.02	1121.87	1079.6	1553.17	1781.63	249.344	421.101	109.657	100.784	33.4231
Rasa4	10.3782	20.7959	22.4604	220.885	298.564	268.636	70.9291	38.9744	44.5276	67.3438	179.024	88.1057	3314.42	3418.08	36.1615	40.5846	598.927	382.027	1378.58	1057.08	780.516
Syt5	425.281	395.03	434.378	109.482	156.574	176.835	213.919	131.478	134.673	61.5786	45.0411	124.845	69.3802	34.0355	22.8428	28.0553	17.7023	8.88942	26.1019	11.9582	19.0991
Hnrnpa2b1	37026.5	34755.9	35510.5	24788.6	24683.8	29373.5	34888.6	27931.4	28481.1	25649.7	24278.7	24117.7	18808.9	19336.1	13870.1	13213.2	31855.7	48293.7	36366.9	36734.1	38679.1
Fxyd4	24.2088	147.415	99.961	15.3557	16.3686	105.48	95.5097	82.2771	114.205	6088.83	6335.42	6107.94	4794.14	4406.71	9711.09	9545.1	27.4876	22.7574	30.9596	11.376	8.67529
Ccdc130	145.921	94.5866	163.008	190.161	199.354	210.041	188.381	215.082	196.432	122.62	228.637	225.927	207.618	223.07	162.582	144.872	175.181	175.755	311.506	267.151	207.473
Mri1	600.612	470.882	543.566	339.982	415.09	438.642	470.53	445.13	492.61	626.933	741.25	932.717	418.587	360.093	148.085	178.418	837.604	763.053	599.37	610.951	429.777
Prkacb	2545.03	2521.99	2477.28	2322.3	2408.66	2736.48	2787.82	3539.57	3417.77	2173.56	2151.64	2095.91	3173.24	3126.74	2178.67	2246.07	3681.58	2933.4	2534.88	2430.4	3043.07
Sgsh	200.109	169.427	222.734	135.408	142.901	278.424	316.727	368.873	381.643	230.553	235.466	293.615	522.029	532.022	327.692	300.704	288.479	225.975	242.997	174.546	227.225
Chd5	50.8379	45.4683	28.9386	136.413	145.709	103.596	48.2093	32.9684	19.1827	38.4871	25.9204	31.5293	10.1041	13.411	21.4732	25.2145	17.693	17.2677	127.298	73.1679	89.2883
Cstb	781.337	1164.18	1093.02	995.954	902.1	1030.68	1064.86	1132.13	1116.64	2279.08	1829.6	1844.62	1830.35	1795.68	1834.62	1811.35	574.596	850.026	528.82	809.657	609.687
Sh2b2	123.237	100.879	80.0542	336.167	372.352	295.069	324.988	226.991	169.521	26.8771	11.0162	17.6146	21.6376	22.7873	16.1776	25.2735	427.963	211.748	237.565	207.283	193.169
Pex5	1476.56	1350.95	1393.33	1830.57	1880.69	1361.88	1496.29	1271.06	1244.96	1743.25	2110.81	1851.19	1357.71	1246.74	1585.65	1712.67	2284.32	1482.22	2275.33	2186.96	1829.47
Jkamp	659.171	563.463	570.95	647.321	567.11	714.152	780.909	781.127	885.319	757.933	847.51	739.897	692.047	676.806	555.698	602.961	707.428	807.943	727.085	931.24	784.279
Cd44	22.5244	24.9679	45.0502	30.7198	47.3152	110.37	61.8284	256.843	194.842	14.0352	22.7051	35.9281	210.896	202.483	50.8156	60.0648	130.929	200.709	680.727	661.685	752.131
Slc1a2	6.51173	2.47425	5.78283	0	4.53267	4.85227	7.22857	10.5419	20.5223	5.05061	3.03826	0	0.152961	4.01722	52.1071	58.3604	14.9242	14.1284	9.57455	15.0935	13.7114
Eif2ak4	1035.2	1080.43	1073.63	2261.81	2304.91	1653.03	1408.92	1184.42	1051.74	1865.34	1544	1659.15	763.004	879.367	649.067	646.255	1611.71	1406.92	1747.05	1276.21	1464.55
Wdr1	5527.58	10620.4	5260.31	2249.3	2495.13	3557.12	4143.95	4816.61	4840.11	12927.5	6605.62	8074.84	7779.81	7526.21	5047.51	4795.65	4638.03	7885.97	2576.25	3402.65	3388.61
Slc2a9	81.2346	115.142	56.3946	33.6019	32.7514	33.1827	61.844	103.078	84.0191	65.46	89.2764	82.0918	46.3183	45.2415	353.143	427.04	69.3093	31.2017	6.08664	5.91938	6.44931
Ccn4	11.4661	41.1978	11.6856	1.90934	1.8032	21.4576	41.8056	27.0341	50.8507	50.6572	100.424	97.6278	29.8759	13.4107	344.201	291.662	784.24	520.618	30.9367	39.7575	32.3096
Ndrg1	263.108	724.02	504.679	5292.9	5782.25	6022.03	2073.3	3239.52	4092.6	2294.27	2184	1453.05	12249.4	12682.7	30344.4	28814.9	278.881	293.016	107.607	174.523	161.119
4930550C14Rik	14.7821	37.5308	43.4443	14.3929	16.3648	24.3885	17.2292	24.0475	17.6093	101.449	111.068	89.2814	79.2342	47.1375	784.799	756.091	32.4945	33.9991	4.02199	13.7688	10.2989
Man2b1	1993.67	1905.61	1776.54	2126.38	2168.34	1820.08	1897.67	2177.55	2052.62	2354.76	1992.18	2278.05	2619.6	2714.25	2390.39	2410.22	1035.4	953.197	1994.9	1349.89	1493.1
Klf5	707.736	4565.88	971.833	1944.85	2168.33	1958.8	1843.95	1569.8	1620.36	13504.1	5405.74	6021.7	3092.58	3173.68	8909.63	6759.86	288.763	192.743	59.2693	41.586	54.8993
Wdr83	447.941	470.397	458.53	281.395	315.864	390.772	409.55	419.72	383.35	428.416	429.036	432.38	411.956	348.808	278.577	288.325	446.178	365.218	696.133	675.691	512.966
Prdx2	8027.92	7853.37	7785.07	6874.72	6738.98	7013.65	7226.72	5721.66	5768.19	5988.32	6916.1	5983.73	4916.51	4802.74	3228.78	3426.98	5224.53	8459.87	7385.22	11382.5	8442.97
Polr2a	11565.7	13439	10061.6	9080.81	9463.52	9293.89	11294.3	12307.9	11433.3	8324.42	7088.29	8628.12	6536.11	6167.45	7070.32	5851.23	13060.6	10343.2	13003.4	6837.43	11916.4
Shbg	0	0	0	0	0	0	0.897341	0.0413309	0.0496826	0	0	0	0.0560796	1.74941	0.0471225	0.050653	0.0992598	0.114381	4.60185	1.23073	7.15652
Senp3	3055.54	2932.25	3105.96	2059.14	2094.6	2403.33	2598.51	2662.95	2584.78	2270.56	2180.89	2646.04	2311.65	2517.6	1461.87	1307.67	3841.7	3328.82	3764.12	3647.53	3450.41
Corin	3.18224	19.7365	13.8344	0	8.17256	2.89957	6.3104	0.11433	8.10072	3.12185	36.5472	7.62484	13.4006	13.4147	814.959	477.848	2.86063	6.10345	6.08521	31.9062	23.5043
Plekha8	1161.94	827.711	1123.22	1055.51	1106.02	1267.13	1395.3	1005.17	920.243	615.918	728.846	775.927	700.358	733.118	747.584	731.105	1434.1	749.698	930.78	1230.96	1397.49
G6pc2	0	4.04154	16.5537	0	0	0	0	0.111561	0.139215	11.4698	35.0688	0	0.162561	0.215961	5.51482	7.16203	116.722	117.748	138.763	153.127	179.024
Spc25	1311.81	1029.7	1363.81	1170.76	1039.56	819.653	850.055	693.099	720.755	624.259	856.452	669.87	272.073	279.603	458.537	484.742	2889.72	2790.14	1530.92	2367.81	2216.06
Dnah2	44.744	48.1101	50.0204	67.2341	74.6581	39.0583	33.6309	12.0968	17.5991	35.9184	54.7549	29.8661	11.7504	15.2791	42.6535	34.8874	71.372	96.9241	121.79	63.4801	55.5744
Ripk4	1054.53	2308.58	1254.44	2468.3	2014.5	1600.26	1362.48	2146.17	2377.22	4102.7	2504.28	2804.36	1904.64	2035.78	2911.23	2694.16	0.354828	17.1853	12.3186	23.4573	8.6744
Ufd1	1346.62	1283.49	1248.58	1467.53	1362.72	1313.04	1279.67	1378.53	1349.42	1137.52	1233.46	1185.05	1351.06	1231.67	852.886	894.043	1264.36	1448.64	1411.41	1548.8	1432.64
Zfp287	111.073	61.6098	85.4511	119.086	125.613	287.263	323.193	261.247	270.652	52.5766	78.0276	38.7052	135.187	114.516	48.1435	40.5806	209.413	81.2726	214.094	182.507	234.003
Prlr	7.04798	6.142	3.09095	11.5118	17.275	21.4576	27.2403	43.4549	52.4334	185.073	466.046	198.851	617.781	571.599	139.803	159.942	2.85282	0.436155	0	0	1.51402
Letm1	1641.94	1466.61	1623.18	712.623	715.481	928.092	1239.61	1550.3	1411.22	1511.36	1564.7	1741.28	1832.11	1726.49	2949.76	2919.57	1698.02	1457.14	1486.66	1372.28	1379.2
Ubqln1	5505.5	5269.57	5203.84	5497.47	5041.26	4555.59	4688.25	4498.47	4558.17	4714.61	4762.77	4627.67	5165.19	5310.6	4808.95	4778.88	4312.7	3571.53	3688.05	4634.85	4591.83
Fgfr4	2613.66	2931.38	2228.04	734.72	803.794	717.078	901.051	981.235	948.695	455.33	555.505	581.632	104.018	73.3935	487.801	564.032	20.1113	11.6225	119.325	81.4497	76.3436
Cadm3	7.09215	8.83252	0	0.94823	0.891857	0.945396	0	0.103047	1.75371	1.83304	0	0	3.49027	2.13858	9.3496	0.138861	49.5788	68.0387	20.8333	44.7783	36.897
Txn2	2523.5	2534.07	2721.69	2104.29	2092.78	1814.21	1863.08	1946.1	1878.45	3083.82	2906.74	2763.77	2010.14	1792.22	2317.17	2301.69	1907.61	2406.93	2049.43	2716.89	2359.47
Casp14	0	0	0	0	0	0	0	1.3864	0.028099	1.40069	0	0	2.74916	2.97075	0.0263325	1.20627	0.0540641	0.0615038	0	0	0
Slc1a6	5.43887	5.67569	3.09345	12.4925	8.18901	4.85937	3.58688	1.62655	0.122745	5.07802	0	0	0.142397	0.18692	0.121615	0.132589	41.8089	11.1102	23.0943	29.5467	28.1029
Slc1a3	478.843	496.482	735.173	902.804	943.996	553.923	311.22	180.864	158.568	33.3079	91.2907	94.7673	92.4863	69.6484	253.335	267.523	406.968	432.198	2896.83	2411.73	2756.68
Crbn	569.011	612.674	614.031	615.628	555.277	574.44	571.551	657.19	676.323	714.899	724.134	581.664	894.578	862.24	770.091	854.815	441.452	635.367	466.704	600.614	662.068
Il5ra	0	0	0	0	0	0.94608	0	0.109416	0.136374	5.04182	0	0	1.84714	0.21087	205.248	185.578	0.325674	0.403418	0	0	0.411997
Msh6	2483.65	1977.78	2512.27	4595.65	4480.54	3899.1	3774.48	2668.93	2663.96	1137.46	1246.66	1413.12	1782.83	1739.77	462.569	495.924	3918.07	2746.79	3766.19	3286.74	3540.68
Fbxo11	2648.45	2936.42	2796.98	2472.13	2407.75	2752.11	2879.75	2834.71	2941.12	2826.83	2675.91	2378.45	2868.49	2826.89	1898.9	1962.06	3427.86	3089.4	2965.1	3060.7	4018.98
Mlxipl	253.78	246.91	280.892	712.664	785.649	338.026	297.602	76.3198	84.1277	24.3115	86.5083	41.4799	16.6814	15.268	793.39	934.639	5.31488	3.25518	274.771	149.754	130.844
Tbl2	1289.1	950.656	1227.05	2167.69	2338.6	1699.93	1632.84	1399.43	1384.25	604.34	841.017	647.656	1057.85	1182.93	479.862	526.518	1821	1264.87	1392.08	1199.47	1294.47
Bud23	1265.4	1260.03	1308.96	663.645	639.931	694.602	797.273	633.348	643.139	1104.16	1003.8	1071.86	693.76	712.492	465.175	504.204	990.78	1604.15	1330.69	1421.97	1197.66
Nid1	98.85	138.514	156.998	86.4254	136.525	487.473	390.398	967.892	950.397	432.826	438.483	389.517	1871.6	1863.24	682.379	639.3	13768.4	8346.71	703.531	868.266	926.735
Mcm5	6678.14	5526.1	6486.05	3092.56	2693.58	2748.19	3302.07	2821.3	2538.9	1349.42	1243.46	1691.21	456.601	433.313	393.279	419.34	5798.15	7500.83	5555.41	5624.21	4983.28
Hmox1	143.088	1058.45	160.226	343.818	413.258	308.686	321.224	443.716	491.15	11370.7	1281.31	2338.16	919.491	1004.92	2781.75	2487.88	360.247	521.459	189.759	211.368	158.348
Mprip	5901.4	6120.31	5682.23	6188.97	6142.72	6534.93	6821.68	5924.79	5695.36	7924.93	8506.38	8592.11	9501.55	9470.12	8785.06	8318.45	10187.2	9064.4	7732.54	7117.87	7237.55
Cic	5745.48	6896.88	5679.58	7405.84	8689.78	6387.42	6181.85	5101.86	4987.4	5834.17	5901.64	6325.69	6046.66	5932.98	3132.83	2651.4	7102.07	4070.18	8015.72	4085.51	5944.69
Pafah1b3	1698.37	1689.55	1817.51	1354.19	1489.25	1837.68	1691.99	1154.57	1127.76	2140.26	2169.86	2308.67	1614.66	1572.8	421.252	366.421	1323.56	1682.65	1512.22	2161.59	1568.01
Il27ra	3.73476	1.43065	12.3668	1.90811	4.53405	2.89786	3.58166	0.103186	3.3368	15.4625	22.5447	10.5025	5.12003	0.196351	26.0914	32.5442	33.4204	47.5918	9.60061	4.72354	1.496
Prkaca	3619.61	3516.17	3493.42	3634.25	3611.17	4048.56	4012.92	3479.9	3352.92	3664.42	3607.97	3413.16	3244.16	3040.63	2216.04	2184.87	4063.66	4022.52	3400.13	3985.27	3994.7
Asf1b	741.153	670.333	873.653	519.588	494.291	513.875	556.1	464.537	353.304	344.868	294.434	277.423	112.258	154.002	50.8246	58.6924	1179.64	1380.31	486.083	533.572	530.543
Myl10	0	0	0	0	0	0	0	0.0207064	0.024636	1.4179	0	0	0.0275632	0.0340017	0.0230435	0.0246632	1.93386	0.0535064	0	2.12168	1.26067
Ddx39	3112.63	3068.43	2894.54	1559.72	1595.76	1496.7	1762.97	1645.9	1549.03	2560.34	1840.12	1992.73	1240.78	1040.6	947.536	937.269	1833.6	2069.83	2037.73	2090.83	1855.31
Dnajb1	2103.63	2759.49	2428.24	1210.12	1221.61	1364.79	1429.81	1771.43	1973.55	5464.9	8198.25	8048.35	1529.16	1773.58	14367.1	13910.8	2006.32	2897.42	2804.85	2325.8	1373.61
Msh4	1.54249	1.45531	3.1633	3.83849	2.7204	8.83593	8.25485	1.6043	4.75611	3.1766	4.23814	3.27279	8.00011	7.26812	3.97492	1.53024	0.232661	0.279298	6.98827	4.8476	0.961852
Usp40	1363.78	1093.53	1222.75	1098.72	1128.77	1444.93	1530.9	1369.56	1262.32	1082.92	1115.94	1377.7	1342.81	1347.83	558.463	615.614	1889.95	1921.85	1329.24	1163.82	1145.84
Evx1	0	0.410432	0	0	0	0	1.79013	18.1471	31.6328	0	0	0	0.0997905	0.127858	0.084531	0.0914983	0.187079	0.221347	1.29633	0	0
Kbtbd4	144.272	95.1164	159.25	213.215	213.014	331.226	307.682	194.179	218.548	91.774	105.157	123.135	222.389	204.33	109.361	103.16	167.771	75.7455	219.587	206.068	168.916
Celf1	6625.4	6166.93	6496.07	7147.48	6651.59	6362.02	7229.47	6380.25	6067.48	4618.23	4333.12	4924.62	4962.61	4952.66	2919.64	3122.03	6168.2	4373.78	6653.25	6626.62	7208.44
Ndufs3	1400.8	1273.51	1516.61	1181.32	1144.24	1123.49	1089.43	1179.95	1214.86	1829.34	2189.54	2001.11	1627.84	1548.44	1888.02	2020.28	1466.44	1674.29	1499.79	1905.34	1499.76
Por	1916.17	2104.39	1848.6	3328.83	3191.52	3278.7	3302.07	3756.15	3517.58	2720.19	3032.67	2774.24	4061.24	4455.66	3733.55	3975.31	1703.2	1967.08	3262.72	3029.86	3124.51
Igf1r	7225.42	6428.52	6642.42	8417.17	8676.11	9509.83	11939.6	16335.6	14865	2138.18	1983.02	2359.51	6138.97	6088.62	4264.09	4233.18	4813.04	2802.86	5707.86	3276.94	5810.91
Insr	1511.9	1505.79	1555.29	3664.03	3318.98	2987.57	2574.85	3058.67	2727.27	2090.08	2120.82	2113.69	3444.99	3359.06	2159.98	2099.84	1397.62	1050.71	2056.34	1317.24	1971.41
Fcer2a	44.0021	56.5124	72.3599	12.477	8.17539	12.6769	1.76057	29.7844	43.9936	10.2061	0	0	19.799	22.4775	10.7623	1.58173	5.35527	8.83869	10.2489	3.49789	2.04444
Cyp2a5	0	0	0.409459	0	0	0	0	0.113338	0.141573	0	0	0	0.165471	4.02253	461.288	494.084	0.342319	0.426543	1.26356	0	3.14985
Atp4a	26.9628	39.1405	48.3485	67.2273	63.7169	71.3114	60.9539	64.2678	58.6755	10.8198	57.8952	21.5038	21.6291	20.9029	216.11	231.241	5.35614	0.429447	68.3246	48.8758	48.8886
Trim28	21154.3	19565.1	19598.1	16451.1	16583	14578.3	15728.6	12842.7	12131.8	10128.7	10419.3	12062.4	6091.31	5830.09	2895.71	2818.54	23752.8	19474.1	24505	24120.9	20268.6
Ube2m	3615.22	3480.62	3784.65	2781.39	2710.88	2693.49	2850.62	2409.1	2511.96	3210.31	3645.23	3500.9	2804.26	2875.64	1957.53	1920.3	3398.33	3671.48	3465.76	3725.45	3103.05
Adcy9	118.256	94.5955	111.839	136.373	156.566	142.619	132.845	192.68	194.819	136.772	138.694	80.9125	176.332	183.747	396.47	487.812	125.987	59.0582	138.719	70.5825	116.022
Mef2c	17.5517	28.1077	35.3618	3.8301	8.17409	32.2045	32.7017	64.37	63.538	178.524	154.622	116.445	13.3873	11.5188	415.327	414.51	720.592	655.849	487.717	634.914	803.181
Ctr9	1959.88	1637.12	1800.71	2770.82	2729.09	3283.59	3610.65	2907.87	2899.92	1771.46	1818.78	2019.86	2993.67	3014.28	1693.7	1669.66	4208.79	3490.34	2812.5	2678.18	2983.63
Eif4g2	36607.3	38095.7	32092.3	24736.7	22971.5	33890.1	41524.6	43332.3	43143.6	29982.2	25281.9	25601.4	27237.9	26374.9	25145.6	25113	35882.3	33068.1	30179	37791.5	37834.2
Mrvi1	9.25967	11.8925	6.85189	0	4.53324	3.87715	1.76729	0.115218	0.144075	0	9.95248	3.20064	28.2311	13.4056	174.46	193.395	1807.2	1351.39	1.26927	17.3943	7.55402
Pcyt1a	675.689	803.599	531.596	1222.62	1234.37	1407.8	1261.47	1247.13	1349.42	1537.73	1271.74	1311.07	1762.85	1583.97	1915.91	1961.71	1409.69	1081.14	1005.33	1174.69	1268.04
Zfp592	1460.53	1568.66	1277.61	966.178	967.639	1149.87	1397.99	1459.21	1382.72	1529.35	1637.56	1597.5	1797.51	1617.78	1372.48	1410.56	2693.16	1805.16	1867.88	1457.5	1795.91
Psmd4	2745.26	2674.28	2415.93	2470.21	2365.87	2525.45	2660.4	2265.71	2211.04	2127.96	2063.38	2311.86	2454.96	2307.67	1632.4	1737.88	3011.41	3910.79	3313.87	3930.37	3178.5
Tmod4	37.5771	48.1856	46.3079	19.1975	53.7188	35.157	102.087	31.4367	28.613	26.2813	22.751	46.652	29.7651	39.413	2.84381	8.55365	24.9736	33.6942	60.8417	62.3565	33.5093
Insrr	9.27881	1.97746	9.55883	1.91015	8.17597	0	2.67997	4.6002	9.656	1569.85	3640.89	3014.95	4164.29	3993.67	4947.57	5151.96	0.354669	6.0306	129.686	94.1431	112.12
Cabp5	0.512578	0	0	0	0	0	0.908355	0.03419	0.0409513	2.07885	0	0	0.0460804	0.0573794	1.22677	0.041483	0.0805574	0.0923313	4.72822	0.575645	1.82079
Snx6	2429.47	2082.45	2602.72	2759.3	2496.05	2476.61	2554.83	2544.95	2687.69	1969.95	2220.79	2002.67	2758.05	2899.9	1705.67	1885.44	2296.9	2548.99	1972.77	2856.48	2481.66
Mthfd2	1569.57	2559.47	1529.6	2047.64	1418.26	960.341	1078.52	1176.92	1034.29	1681.65	775.088	801.996	431.875	410.807	583.767	525.117	985.968	1601.65	954.237	1238.77	1124.94
Kit	1819.38	1098.15	1246.86	2777.54	2873.82	3107.73	3814.51	4117.54	4033.84	2611.64	5321.76	3951.11	7540.47	6924	2731.63	2789.09	784.102	474.133	376.204	255.486	372.449
Tomm40l	159.25	150.666	177.067	140.217	138.359	144.577	142.868	128.518	133.122	156.074	230.307	178.739	179.584	193.041	185.1	161.468	140.685	97.9348	143.572	185.53	129.262
Nr1i3	0	0	0	0	0.901249	0.96082	0.878393	0.056588	0.0685555	0	0	0	1.66551	4.99198	1.34192	1.39701	4.33114	0.165494	12.9368	1.82595	1.03403
Apoa2	0.423582	6.31172	6.48804	10.5831	2.71717	2.90668	10.0719	7.42215	7.83577	3.1559	0	0.977545	3.41578	0.167348	4.03085	6.81125	5.07735	8.1559	6.92528	2.31934	3.76965
Pan2	2087.13	2103.93	1802.36	3423.92	3365.41	2263.63	2227.16	1852.01	1766.01	1663.56	1707.15	2070.41	1211.14	1177.45	607.8	671.357	3193.57	2379.04	4088.08	2826.29	2971.04
Cs	5806.28	5724.73	5518.62	9275.79	8696.14	6129.49	5694.89	5918.81	5765.04	7225.44	6935.23	6992.33	8873.83	8512.26	8709.08	8751.45	6210.19	6476.79	5373.64	6631.41	6612.3
Ampd3	198.39	220.14	268.949	308.284	460.599	1124.5	816.405	569.115	495.854	993.708	1637.33	1305.7	1736.12	1896.36	1803.56	1603.55	163.108	89.7084	57.8738	34.3237	65.3367
Bcas2	2777.37	2636.63	3002.11	3259.69	2955.76	2391.61	2425.58	2434.44	2595.83	2066.95	2047.45	2001.56	1509.34	1541.07	959.554	1019.44	1882.98	3000.09	2265.58	2869.18	2190.49
Sh2d1a	0	0	0	0	0	0	1.9898	0.0061922	0.00731552	0	0	0	0.00813613	0.00994094	0.00677904	0.0072349	0.0136016	0.015302	0	0	0
Ctcf	5289.3	4414.6	4747.47	3949.26	4034.46	4186.3	4542.64	4089.24	3848.63	2875.61	2671.6	3193.31	2293.6	2277.79	1876.3	1843.77	5951.08	4986.26	4772.26	4840.96	5577.13
Pard6a	128.257	111.386	138.821	169.997	165.678	142.627	158.359	150.87	115.707	102.721	227.69	124.84	112.143	80.8291	90.6942	83.659	84.1503	161.648	211.357	200.084	167.875
Agrp	0.422001	1.96097	4.19747	15.3865	20.0817	7.80821	14.6268	3.10776	0.120141	10.9867	7.9653	6.04496	6.66048	9.3352	4.09755	2.93402	5.2072	0.33661	18.9057	6.60749	7.67787
Pvalb	0	0	0	6.71014	1.8031	0.948116	2.67498	1.61856	0.143436	0	0	0	1.83213	0.223588	802.799	1033.84	0.34839	0.43505	0	0	0
Tfap4	764.375	590.224	779.937	861.512	767.398	543.185	471.437	318.23	312.148	170.119	293.366	406.796	54.5876	54.6516	53.4897	71.2255	968.089	838.2	849.427	1003.29	908.832
Ranbp1	2024.66	1675.9	2229.78	1917.97	1948.96	2078.01	2422.87	1696.67	1651.95	837.5	929.249	869.128	741.615	791.322	477.219	483.384	2676.09	4127.42	2003.2	3148.46	2436.6
Cd247	0.975127	3.06122	0	1.91048	0.892953	1.92634	1.76879	1.61103	1.72743	0	0	0	1.81176	2.08312	2.75143	10.6191	26.7617	43.3795	0	2.32504	1.51425
Rfx5	505.965	516.388	472.459	558.003	719.143	638.929	675.333	600.43	609.799	468.849	460.354	555.034	897.809	849.05	518.353	408.075	633.456	362.585	933.661	578.875	651.636
Psmb4	4043.29	4096.5	4300.8	2697.83	2700.86	3003.19	3017.18	2754.09	2728.94	3423.56	3488.88	3632.45	2817.45	2729.46	2152.07	2640.14	3011.55	4526.51	3022.4	4822.29	3832.35
Mmp8	0	0	0	0	0	4.05512	1.9054	1.39615	0.0306397	0	0	0	0.0343522	0.0425212	0.0287536	0.0308059	0.0592077	0.0674523	0.692728	0.603477	0.535621
Slc30a4	577.262	525.223	542.384	629.069	637.2	1068.8	1017.55	1067.87	1187.82	1430.52	1287.25	1402.21	1411.86	1360.8	782.207	839.664	778.982	579.863	681.462	841.118	1196.01
Sqor	77.8283	112.886	134.414	62.4138	45.4943	136.744	121.903	91.2513	88.8766	823.161	1202.53	955.352	505.582	492.736	468.73	571.79	0.352678	20.0408	10.9255	37.9385	19.6578
Bloc1s6	715.003	611.058	676.429	1028.61	972.204	1032.65	931.993	928.994	921.802	703.295	752.26	785.936	1113.74	1087.22	859.441	824.331	781.418	735.732	823.053	1112.51	1258.79
Metap1	1824.45	2088.29	1772.8	1447.35	1464.67	1781	2051.51	2249.19	2142.83	1907.05	1860.87	1818.43	1749.78	1842.71	999.483	1044.45	1771.96	1376.43	1445.9	1570.5	1353.31
Gpr108	827.839	830.336	830.38	803.87	804.701	778.625	880.105	958.869	928.149	994.306	946.36	1071.86	1375.63	1308.33	1285.68	1357.42	660.753	694.002	941.147	738.372	662.56
Tnfsf14	0.594874	0	0	0	0	0	0.946922	0.0148497	0.0176172	0	0	0	0.0196627	0.0241606	0.0164157	0.0175491	0.0333083	0.0376744	0	0	0
Gata6	0.978081	3.52423	8.99147	7.6699	7.26201	1.92283	0	4.62242	0.141699	21.7493	22.7192	9.84068	1.83827	0.22044	46.6625	27.9927	853.174	321.546	7.46071	12.5591	8.64232
Rsl1d1	2679.4	2583.18	2700.62	4320.96	3965.29	3678.28	3789.02	3724.8	3854.91	1590.94	1869.81	1620.71	1680.71	1732.31	1110.14	1157.32	3957.65	5172.6	4144.58	5486.45	5070.27
Cnga2	2.6855	0	3.7283	4.80306	9.1384	7.84806	0.857199	1.6038	0.10431	0	11.5857	4.43692	0.120149	2.06383	0.102172	0.110968	13.5959	14.9406	7.71452	1.71634	1.52267
Apc	3672.64	3294.77	3041.79	4780.99	4945.68	5846.18	7018.32	6620.65	6374.67	3515.36	3045.36	3626.26	7297.02	7310.55	3921.58	3716.53	3073.3	2382.21	4951.76	2794.73	5277.64
Reep5	1347.67	1351.98	1337.87	894.144	871.144	1282.74	1158.6	1426.38	1385.91	2117.1	2357.52	2092.66	2764.51	2699.19	2595.49	2660.74	3060.36	2490.25	1146.18	1716.14	1592.75
Ergic3	3098.65	3033.74	3014.96	2760.26	2702.69	3177.09	3405.84	3635.18	3808.96	3600.86	3629.28	3850.63	3163.39	3040.57	1952.2	2346.34	1910.17	2677.26	2790.38	3128.98	2586.19
Uqcc1	758.688	722.519	871.285	901.834	897.554	964.256	961.113	990.233	959.826	852.967	1243.63	1050.75	1079.19	1036.67	1012.65	1111.09	705.101	794.237	1166.99	1268.43	1149.75
Spo11	0.972326	0	8.46133	16.3177	9.08391	64.545	56.5131	108.289	91.1401	0	0	4.84708	5.15605	7.77648	0.137658	2.98295	0.329634	0.408893	6.07983	1.09137	3.14281
Ncoa2	2538.41	2530.38	2174.26	2608.51	2691.77	2885.96	2575.76	2624.11	2649.7	2359.86	1893.23	2501.16	3140.26	3076.1	2331.87	2208.45	1902.72	1618.88	2525.23	1839.98	2925.3
Trh	0	4.45168	2.76614	0	0	0.957643	0	0.0619656	0.0752803	7.4965	0	0	0.0857689	0.109054	0.0724631	3.82881	0.157756	8.97573	3.56121	0	1.01512
Nr2c2	1504.27	1013.97	1349.24	1245.67	1218.89	1773.21	1948.69	1699.58	1689.86	883.773	984.589	1205.03	1584.95	1565.22	747.642	777.106	660.83	602.215	1254.64	1003.65	1450.8
Nr2c1	1052.43	821.968	989.194	1281.21	1245.3	1201.68	1178.67	1321.69	1240.05	910.153	895.845	1050.21	1019.87	1184.65	449.187	388.663	535.124	479.623	448.724	415.03	520.537
Smpd4	2681.18	2272.45	2201.23	2008.25	1855.19	2000.82	2146.16	1911.73	1957.6	1436.17	1399.82	1407.04	1067.81	1053.73	615.79	665.782	2934.82	2256.44	3333.29	2755.61	2581.35
Pex1	368.784	408.059	437.486	703.996	706.404	573.474	685.361	782.529	752.222	449.59	422.08	458.439	464.703	532.434	427.762	396.908	308.408	217.819	543.409	381.834	463.357
Otx1	0	1.68058	0	0.95957	0	0.973274	0	1.45711	0.0476262	4.23917	0	0	0.0537188	0.0671544	0.0451196	0.0484824	0.0948014	0.109103	3.81837	0	0
Kctd20	2496.4	2273.99	2277.62	1786.38	1769.62	2044.78	2305.43	2099.92	1908.54	2471	2265.46	2486.75	1713.61	1758.48	1055.48	1076.53	4935.35	3264.62	3121.22	3086.14	3128.99
Itgae	12.1023	16.7556	3.07686	17.2883	15.4734	14.6436	18.2019	9.06678	11.188	8.92907	13.7802	4.2995	6.76962	18.7018	14.6227	11.1918	22.0548	30.0273	17.2503	10.1967	12.0312
Ctns	296.857	405.951	309.876	491.732	541.625	613.528	692.632	734.789	658.866	553.66	638.009	685.534	810.526	740.394	559.625	534.697	692.52	298.561	507.473	433.201	518.398
P2rx5	0	24.5816	9.00636	1.90815	0.892272	0	0	0.109633	9.66931	17.2936	17.996	0.97571	1.84691	4.02976	115.415	151.718	7.82099	33.3198	7.46464	8.33922	6.99735
Shpk	28.6155	34.405	22.4486	44.1689	39.1259	46.8664	44.5452	41.9436	69.7692	53.8959	83.4502	78.229	157.872	158.946	256.14	289.683	56.997	28.4083	30.2529	30.0923	26.2595
Trpv1	0	0	0	0	0	0	0	0.0125262	0.0148439	0	0	0	0.0165516	0.0203067	0.0138109	1.13755	3.36954	0.0315531	0	0.661324	0
Ephb3	2878.91	2001.56	2533.05	1251.43	1361.82	1749.77	1612.83	848.403	792.015	1678.44	1525.44	1512.08	744.861	744.4	513.16	419.312	1059.86	685.726	183.543	157.587	224.391
Tuft1	1086.11	3287.43	1158.16	678.049	826.543	766.894	662.548	994.753	1037.47	4965.07	1787.06	1830.18	1296.68	1130.46	968.77	983.12	54.6308	159.352	268.478	311.681	264.019
Rcn1	5460.66	5721.11	6041.28	6311.91	6608.81	8012.13	9231.87	10207.9	10441.6	2033.49	2695.49	2126.93	5239.38	4371.59	1103.5	1077.97	6441.69	7858.1	3643.84	4614.28	4251.1
Dnase1	153.049	164.687	105.867	88.3453	76.4446	140.649	187.436	164.427	150.639	159.847	94.4801	130.852	148.493	105.27	2156.59	2751.24	101.5	75.7927	346.572	281.514	236.537
Trap1	2498.6	2042.68	2363.73	2264.68	2265.74	2130.75	2172.54	1964.03	1949.73	2230.1	2543.01	2694.91	2013.45	1840.97	3076.61	3230.33	1971.7	2640.91	3661.24	3216.05	2789.9
Naa60	703.421	605.329	654.928	575.287	568.019	661.392	811.856	987.176	1061.06	551.06	527.334	614.407	836.98	849.177	786.113	843.732	764.08	902.58	680.804	736.598	691.228
1700037C18Rik	82.3437	64.2704	96.3076	36.4835	50.0504	81.0707	85.5262	74.7587	90.3369	58.3853	136.187	141.075	126.8	118.06	162.227	180.562	59.4968	50.6263	102.167	79.7106	68.6981
Ankrd13d	265.984	270.503	278.769	283.324	329.535	238.365	248.45	198.725	174.344	386.748	408.442	450.873	283.406	277.476	138.702	108.779	249.088	109.177	361.865	243.489	217.324
Tyrp1	0	0	0	0	0	0	0	0.023098	0.0275137	0	0	0	0.0308138	1.59598	0.0257757	1.2033	0.0528856	0.0601432	3.23191	0.613265	1.23766
Tpr	5891.44	4824.2	5511.62	10109.4	9154.02	8959.78	9701.49	8996.83	8827.96	4229.6	4388.92	4249.59	7967.73	7978.08	4108.21	3823.83	8134.66	6435.05	6956.36	6256.13	8542.56
Pdc	0	0	0	0	0	0	0	0.00639989	0.00756165	0	0	0	0.00841057	0.0102776	0.00700804	0.00747959	0.0140648	0.0158251	0	0	0
Odr4	460.003	488.072	532.7	1019.01	956.728	998.456	953.839	1035.01	1031.05	665.392	736.306	809.255	1214.2	1237.1	1128.49	1144.44	613.938	794.187	776.088	809.095	820.014
Prg4	0.422825	3.04012	3.67384	2.87152	2.71591	3.88655	5.43889	7.45044	9.38962	11.7202	0	0	8.15881	10.9464	10.3378	4.23213	9.64877	0.31413	8.32403	6.03116	7.17388
Dhx34	646.455	567.133	682.399	683.819	773.759	720.993	709.911	595.978	586.087	672.492	783.165	727.69	636.043	540.027	547.696	566.765	554.74	543.546	1199.55	998.347	891.653
Kptn	299.125	344.26	333.093	224.73	259.425	344.856	367.687	285.343	269.355	458.649	356.19	401.316	286.792	343.134	345.096	373.127	273.834	379.014	611.209	629.195	433.158
Napa	2382.43	3145.22	2513.34	1605.82	1754.14	2166.9	2213.49	2748.08	2686.14	4232.96	3427.78	3232.8	2889.9	2952.45	2523.75	2559.33	2893.2	3075.44	3219.24	3053.46	2552.08
Sra1	779.167	928.212	692.576	835.565	903.018	864.603	800.006	757.282	791.973	1156.21	1059.11	995.248	977.045	1090.97	876.763	859.134	673.057	1515.05	818.906	1051.46	844.783
Calcoco2	0	0	0	1.92141	0	0	0	0.0586971	3.04695	5.43662	0	15.0099	0.0809845	1.88705	0.0683602	0.0737698	0.148011	0.173036	0	0	0
Atp5g1	1922.34	1905.64	2035.46	898.946	858.399	920.274	1021.16	1181.47	1180.05	3178.96	3379.03	3010.33	1527.41	1383.58	2319.74	2500.65	1934.59	2587.71	1571.58	2241.92	1488.71
Snf8	758.739	756.066	755.062	473.48	478.806	683.863	749.046	664.673	647.849	732.871	853.35	849.828	944.027	911.004	722.189	783.895	744.385	958.241	624.857	887.104	703.338
Tbcb	1092.79	1151.67	1173.28	624.267	670.881	685.808	815.475	739.375	719.152	1070.1	1200.55	1332.8	983.66	1072.28	787.546	928.758	1224.78	1779.56	833.398	1206.17	992.855
Inpp5k	510.916	620.512	566.105	343.82	375.029	464.034	508.74	658.695	587.678	858.8	702.844	1011.42	957.186	924.097	1365.39	1254.23	507.965	354.284	885.257	765.013	644.436
Crkl	2548.38	2977.81	2245.32	2700.71	2668.1	2781.43	2797.85	2201.48	2065.33	2327.11	1836.88	2071.5	1586.77	1484.85	1236.69	1253.35	4050.98	2819.1	2483.11	2683.64	3139.99
Upk3bl	3.18108	10.8407	5.23204	76.8317	70.0881	50.7778	19.0494	3.12121	4.92656	93.1669	208.356	109.988	467.357	502.934	4.1752	2.97308	12.776	0.43121	2.64052	2.9031	4.25034
Eps8l1	229.924	395.48	322.795	253.54	294.922	402.486	393.146	328.692	435.652	948.157	760.875	864.896	932.378	972.657	2211.95	1827.22	39.8609	25.5911	56.4901	31.9046	24.0679
Clint1	8492.49	6885.34	8144.61	4243.15	4173.73	4701.15	5066.87	6448.97	6377.92	7949.37	10037.2	9292.13	12705.9	13001.4	5358.01	4894.55	4376.88	3304.23	3380.73	3836.52	3768.93
Prss16	3.17171	4.04093	0	50.9174	47.3557	84.12	125.951	117.213	59.8968	3.11513	14.7636	10.9659	6.80302	4.03018	0.138044	0.150996	10.2826	11.6569	0	0	0.413124
Cdkal1	432.966	486.584	429.415	663.657	647.232	590.085	588.87	524.256	573.343	337.8	435.383	407.912	360.955	371.335	441.068	448.38	293.627	487.715	467.43	578.909	485.389
Cdcp3	0	1.207	0	0.967595	0.920773	0.993887	0.936446	0.0194334	0.0231069	0	0	0	0.0258388	0.031847	0.0215952	0.0231073	1.91772	0.0500149	0	0	0
Htra1	16.4445	12.9404	13.3043	39.3636	48.2255	157.273	191.115	40.4765	27.1127	28.1618	29.6151	33.7078	113.844	142.63	1142.08	1345.92	22.6299	47.9327	12.3007	9.54694	14.1528
Zbtb17	1619.9	1580.77	1503.75	1293.69	1309.02	1165.51	1067.6	1012.67	1097.63	1171.57	1168.6	1675.85	837.112	841.857	545.137	576.63	1091.9	1239.79	1653.85	1530.08	1208.06
Clcnkb	14.8089	15.5767	129.556	32.6428	31.8431	13.6488	28.1614	41.9476	69.8551	1331.47	3785.25	2506.22	2598.18	2573.68	12184.5	12500	0.354854	0.444153	0	6.54276	0.423193
Fam131c	113.852	156.45	133.425	349.626	242.161	335.162	184.767	226.925	218.461	102.718	149.381	178.206	163.114	207.94	37.4918	26.6645	0.350178	0.437564	52.3486	34.3128	22.9509
Fblim1	3456.58	3480.72	2845.49	4065.49	4410.45	3976.29	3088.21	1799.75	1644.08	2392.64	1777.33	1967.15	1127.13	1301.16	196.065	178.439	3063.05	2682.61	744.259	810.225	865.604
Hspb7	1.52225	0	0.407011	14.3945	9.08307	8.758	0	0.111441	1.75084	23.0699	51.148	68.5144	189.191	177.636	68.7884	73.1939	10.2954	0.415236	0	1.09285	0.414001
Epor	110.498	88.8297	160.322	127.728	228.491	155.32	85.498	28.5276	42.9515	184.979	221.197	320.435	130.293	116.429	482.922	421.254	469.771	292.216	82.0484	52.4435	54.3261
Ccdc159	23.6289	28.6327	40.7554	236.288	268.59	180.762	124.683	52.4035	54.0085	134.916	85.5217	155.492	144.925	148	53.4321	40.5587	47.2457	86.6938	218.366	103.903	114.45
Mob1b	1790.69	1663.33	1794.84	1067.98	1142.42	1855.25	1987.79	3054.13	3034.41	2112.59	2104.91	2092.64	3266.97	3604.42	1957.41	2025.98	902.344	802.8	780.171	805.395	1309.81
Atp6v1b1	25.3159	14.0092	97.273	1.91023	0	3.88014	4.5005	59.8693	66.6818	5030.76	8235.69	6123.9	9924.14	9354.77	10525.5	10915.5	0.354974	11.6009	0	6.54361	1.52355
Vax1	0	0	0	0	0.92624	1.00331	0.953688	0.0120948	0.0143297	0	0	0	0.0159754	0.0195942	0.0133288	0.0142413	0.0269471	0.0304263	0	0	0
Atp6v1b2	1885.2	2463.88	2150.01	3642.89	3489.2	2994.4	3099.1	3363.39	3435.23	3800.63	3192.19	3117.3	3367.68	3246.76	4730.13	5126.7	1794.37	1663.5	2370.51	2783.9	2536.1
Eps15l1	2204.92	2113.86	2065.55	2645.01	2727.27	2417.99	2672.25	2480.73	2470.72	1955.18	1935.79	1979.36	2423.63	2365.73	1187.38	1096.02	2816.7	2613.01	3332.54	2221.33	2451.95
Tep1	679.572	652.897	615.574	873.019	973.107	663.333	517.827	340.667	351.784	1943.12	1824.85	2060.07	1741.37	1660.72	3165.19	3321.44	239.501	262.431	631.722	436.173	517.767
Ttc5	1351.59	1205.5	1428.36	2031.31	1918.02	1732.17	1519.97	1297.9	1423.85	1156.14	1221.22	1408.22	1314.83	1226.06	510.509	512.602	1173.24	1011.55	1914.88	1528.24	1433.73
Osgep	1156.96	1118.7	1051.08	758.728	701.832	688.739	634.338	766.254	725.487	1042.48	1027.18	1061.3	695.419	716.256	662.335	674.038	1089.33	1810.19	1465.35	1947.19	1415.65
Aamp	2840.36	3193.86	2882.01	2298.29	2354.95	2792.16	2819.67	2924.32	3020.31	3580.3	3361.82	3376.55	3463.22	3171.78	2514.46	2630.37	3198.77	3590.73	3627.35	4096.51	3147.63
Tmbim1	177.377	331.103	212.439	363.031	315.859	260.818	203.815	218.195	212.406	962.296	797.049	802.704	1121.72	1032.58	1426.43	1423.75	500.496	540.665	486.06	318.961	326.249
Arpc2	6125.44	6319.73	5798	5365.89	5024.87	5102.69	5056.87	5735.07	5787.16	7118.86	6212.17	6330.15	8354.76	8433.39	4701.08	4267.94	4729.19	5891.73	2713.67	4090.95	3544.93
Kmt2b	4781.61	4178.63	3918.62	4271.97	4568.82	3819.94	4184.95	3493.34	3473.28	3601.47	3589.35	4350.74	3122.26	3198.08	1593.82	1614.02	4196.73	1953.2	5210.1	2734.33	3632.52
Zbtb32	19.8262	35.6362	19.2834	8.63095	13.6382	21.4736	26.3718	25.4428	15.9764	37.9539	81.8803	45.0915	36.1831	22.625	29.2443	44.2388	17.5829	19.8635	17.1634	4.10095	6.44321
Etv2	0	1.78525	0	0	0	0	0	0.028677	0.0342537	0	0	4.01653	0.0384529	0.0476959	0.0322094	0.0345296	0.0666025	0.0760349	0	0.592993	1.18977
Upk1a	15.3422	45.8964	22.4499	148.856	151.096	43.9278	46.3536	24.0431	30.2792	556.482	2217.1	953.879	29.876	37.787	356.868	250.584	37.4241	34.0001	36.4606	34.3124	26.8065
Tmem147	1083.38	977.907	1070.99	651.159	731.872	924.197	1003.89	1188.84	1102.34	1122.78	1236.18	1276.71	1380.61	1306.51	860.817	1006.72	993.293	922.315	908.674	1188.64	915.777
Rps9	25181	28342.6	28723.3	19903.8	19171.9	15622.7	14483.5	14852.9	15714.3	20771.3	24024.1	21738.7	6982.65	6604.28	5937.79	5748.26	12050.6	29727.7	19796.1	36302.2	23712.9
Tfpt	290.283	353.177	340.648	378.407	329.526	311.638	342.202	315.186	310.491	305.718	300.874	334.68	234.096	294.426	201.31	214.54	421.416	362.281	423.987	514.937	415.554
Susd2	51.2798	58.9778	56.8893	29.7597	36.3914	32.205	28.1525	22.5471	27.1083	50.0003	27.4924	78.6725	99.0649	79.0226	2011.57	2128.18	62.0714	75.7883	39.9136	34.9175	31.2095
Ggt5	0	3.5244	3.6192	3.82891	0.893031	6.80416	10.8578	16.5759	3.33956	13.3902	14.1988	23.7331	83.9197	50.7292	20.1518	29.3803	465.165	534.809	44.8033	31.3212	18.5544
Ggt1	275.263	395.437	541.303	162.298	163.834	110.363	133.731	153.982	169.655	162.406	293.864	339.01	296.782	260.856	6919.34	7652.06	2.82676	19.9904	54.425	54.8674	21.3233
Crip2	3874.65	2895.09	3808.37	1985.19	2063.65	3922.54	5753.26	6999.69	6524.78	847.123	1131.81	1129.45	1509.36	1567.34	2458.46	2285.05	222.225	407.277	941.061	967.944	736.254
Crip1	645.433	624.79	599.03	984.455	1038.69	827.515	1434.59	345.099	354.885	310.817	357.197	338.503	74.3635	86.5268	729.978	786.438	81.7838	201.109	192.528	154.569	97.8024
Cbfa2t3	81.1989	104.073	148.023	30.72	58.2421	128.951	122.852	46.4404	77.7387	95.0196	161.147	111.523	85.8091	80.802	337.613	354.096	135.638	78.4266	0.580833	3.50992	13.5976
Fbln1	3073.26	2890.94	3024.17	5004.8	4957.55	2768.73	2866.11	1395.05	1268.76	405.203	458.15	606.553	69.3932	48.9912	49.4687	51.7035	7352.13	8357.58	2414.05	2279.33	2186.07
Pgrmc1	4653.21	5303.57	4664.53	2713.19	2650.79	3627.46	3505.01	3335.09	3383.07	7312.22	6595.02	6554.99	6135.57	6163.47	8670.24	9060.33	3874.13	5342.97	3179.79	5098.35	4683.73
Gcat	111.666	104.598	130.229	256.456	274.955	152.408	135.603	122.508	103.032	57.7272	62.0782	93.7311	77.5877	62.1028	66.7398	123.878	93.9292	125.526	110.425	149.281	97.8855
Tek	9.81925	63.1641	11.1589	0	9.08458	8.76144	4.49675	16.569	11.2564	759.531	306.769	578.63	0.169376	7.75561	1446.38	1505.7	455.674	267.658	6.097	19.2121	9.75996
Mpl	0	0	9.35195	2.88514	3.65765	3.93351	9.35677	4.33893	1.65119	0	0	0	0.0921505	0.117575	0.0779473	0.0842669	0.170957	0.201266	0	1.779	1.00185
Elovl1	439.535	557.148	552.074	704.944	776.481	886.097	912.874	875.249	951.897	1214.02	1160.68	1443.31	1644.07	1555.64	1322.97	1470.14	852.862	746.89	496.375	535.903	477.047
Med8	662.492	609.523	607.56	675.175	670.889	691.681	786.372	654.213	681.086	558.773	611.901	782.099	726.628	766.727	310.621	331.56	1084.13	1141.83	691.17	966.906	916.42
Hyi	190.171	229.673	124.195	145.975	250.332	88.8702	181.993	130.058	152.178	337.276	330.236	270.322	161.607	168.892	350.216	446.538	401.418	373.03	242.333	196.334	176.576
Cdc20	3055.11	2043.26	2576.96	3132.92	2641.71	1727.27	2017.83	1583.18	1498.35	675.627	779.303	920.753	250.654	238.361	166.751	165.909	4321.62	3102.84	3030.82	3689.36	2683.2
Adamts4	19.7583	34.9258	25.1406	24.9577	21.8268	56.6389	33.6156	46.4212	33.4342	64.1839	49.3283	85.4512	19.9907	19.0391	231.055	212.297	208.661	100.356	129.873	169.39	147.646
Nectin4	305.754	361.523	312.079	315.973	346.819	336.06	354.937	359.992	403.903	819.148	1107.45	1034.52	718.09	700.771	291.869	289.692	2.8344	8.84975	8.85865	8.34647	8.66404
Pfdn2	1015.32	899.906	1114.57	1553.97	1421.9	1317.93	1217.79	1221.72	1259.13	956.374	1139.36	941.901	957.349	1066.72	839.538	902.364	892.361	1470.81	1000.51	1368.72	1302.2
Rnf114	2777.37	2878.4	2840.1	3200.14	3023.13	2976.83	2564.84	2477.74	2472.3	2015.57	2097.43	1984.36	2033.2	2071.48	1388.56	1366.12	1885.43	1866.69	1792.54	2223.75	2016
C330007P06Rik	1215.05	900.461	976.261	533.985	525.229	831.383	932.897	1202.26	1203.66	1045.05	796.387	892.521	1061.06	1100.37	1005.98	907.871	793.766	816.5	843.761	954.744	1046.81
Neurl1a	243.786	230.647	263.619	405.298	410.546	338.015	345.834	155.464	168.05	358.394	501.421	470.176	1147.63	1035.82	353.101	359.238	219.699	267.819	341.75	280.315	296.568
Srm	1751.51	1442.05	1736.27	1366.68	1328.13	1101.03	1280.58	1190.38	1157.82	804.115	702.756	723.707	326.443	273.981	205.397	270.345	3256.95	3157.9	2094.45	2482.57	2154.88
Epha2	5391.55	10547.3	4219.42	3422.95	3630.28	7748.36	6745.26	4316.28	4113.16	15977.4	7724.38	9799.05	565.339	596.396	7203.28	5966.57	106.358	332.029	1778.68	1231.41	1670.27
Rbm14	1827.24	1515.8	1834.19	2574.91	2235.72	1921.7	2013.29	1486.09	1534.74	1246.06	1136.64	1024.58	1082.6	941.239	774.316	676.899	1939.41	1613.05	1992.19	1708.31	1654.43
Actn3	7.0521	4.05733	3.09417	6.71063	3.62337	0	3.58569	4.6115	6.50388	4.4088	14.7338	8.18731	6.789	5.88482	104.031	55.8856	42.3543	109.07	971.293	1190.21	1291.08
A530013C23Rik	2.72847	5.94485	0	0.950405	0.895025	2.92149	0	1.58591	1.69317	7.94576	3.74808	2.15294	1.76862	3.73053	7.47708	6.52733	6.90504	0.245411	0	0	0
Zdhhc24	197.329	161.564	211.41	248.743	245.772	309.687	313.075	350.992	334.21	379.634	348.777	454.686	601.087	571.421	403.593	427.286	231.95	81.3617	229.857	221.694	259.702
Bbs1	432.419	394.984	546.803	402.412	437.849	583.248	627.108	352.563	375.463	292.829	405.07	360.717	377.415	395.676	469.018	414.976	342.861	256.773	1084.34	844.318	761.831
Slc34a3	0	0	0	0	1.80209	1.92228	0.856167	0.112581	0.140569	0	7.28619	0	0.164231	5.90929	315.342	428.164	5.36594	0.422005	0	0	0.415429
Ndor1	175.252	196.187	236.813	145.976	182.054	163.134	212.051	191.224	172.719	219.032	238.202	237.582	238.891	238.064	130.672	149.059	185.04	114.685	347.431	224.79	258.705
Nsmf	2551.19	2339.43	2221.67	1354.19	1412.78	1913.87	2139.79	2888.38	2880.83	1784.97	1605.07	1733.45	3708.47	4183.55	1175.38	1219.91	1616.85	1331.96	2577.75	1825.5	1538.23
Prl7a1	0	0	0	0	0	0	0	0.00324172	0.00382438	0	0	0	0.00424833	1.42201	0.00353736	0.00377311	0.00707106	0.00794106	0	0	0
Pdk1	1843.69	1834.88	3096.17	7592.17	8275.6	9884.06	6899.11	3633.76	4159.05	3681.74	4968.04	4069.81	8369.42	8909.24	1616.48	1658.59	1954.59	1493.65	1969.96	1803.68	1748.43
Ptbp1	15434.2	16790.4	13680	13963.6	13128.4	10567.9	11821.2	10580	10402.3	10579.6	8740.76	10157.9	5450.39	5532.02	10751.9	9484.08	17387.8	16006.1	14499.1	13834.6	13709
Mvd	544.68	519.518	485.371	1642.36	1701.42	997.503	658.032	491.449	434.081	490.044	471.513	535.033	349.462	341.405	409.165	530.554	466.058	507.324	576.532	693.713	558.022
Cyba	421.901	444.184	561.872	274.671	343.172	135.763	32.7057	1.61264	1.73307	625.647	599.217	620.601	467.986	489.34	1544.72	1839.46	515.194	612.88	280.242	392.719	299.836
Itih3	0	3.89327	4.61907	0.953862	0	0	0	0.0596348	0.0723609	1.25475	0	0	0.0823539	0.104519	8.15756	7.27794	0.150787	0.17643	0	1.81006	0
Stimate	789.2	823.098	736.789	598.34	565.291	716.111	708.095	754.23	733.308	711.049	725.206	799.89	639.32	547.504	350.569	359.385	997.881	613.087	568.238	502.093	543.151
Sfmbt1	1591.79	1164.78	1552.85	859.576	790.136	774.718	862.812	1164.92	1160.89	424.489	469.345	516.109	591.634	624.416	573.07	530.648	1057.26	810.9	934.937	858.653	932.316
Itih1	0	0	0	0	0	0	0	0.0791759	0.0970663	0	0	0	0.111497	0.14379	27.6817	28.6814	0.212482	0.253425	0	0	0
Ihh	3.17564	2.47951	3.61646	1.90863	3.62155	0.947068	1.76346	3.12594	1.74808	221.104	159.142	119.19	3.50085	5.90903	149.471	184.97	5.36536	0.422694	5.39037	4.1034	0.9599
Prkag3	0	2.49861	6.99344	1.90924	3.62801	0	0	3.09794	1.741	0.555667	24.1158	6.07453	0.134723	0.176058	19.1431	30.2663	5.15491	0.322325	10.4355	0.49024	0.408363
Cryba2	0	0	0	1.94065	3.72542	0	0	0.0274327	0.0327472	0	2.51975	0	0.0367422	0.0455345	0.0307671	0.0329749	0.0635086	0.0724396	0	0	0
Atp7b	48.5157	53.7478	83.2765	703.088	831.226	544.253	259.399	100.195	107.852	98.1932	70.0309	84.7908	386.91	488.64	24.1753	28.0585	12.7477	25.6377	95.1701	36.7288	52.122
Defb2	0	0	0	0	0	0	0	0.0966808	0.119655	0.555208	0	0	37.9999	26.9146	35.6024	40.9482	0.274969	0.334727	0	0	0
Slc4a1	0	1.97719	9.55795	0.949785	0	0	0.860167	1.61131	12.8266	122.584	337.463	331.235	64.4626	52.7581	9636.73	9386.64	0.354571	8.82449	6.79468	2.31372	4.822
Rundc3a	69.0507	77.3882	76.8969	17.2739	22.7371	40.0236	73.6878	122.433	109.272	83.4795	91.9541	30.9412	92.3052	93.7793	160.86	244.201	69.2891	53.3823	86.2639	100.309	95.1883
Slc4a3	1371.01	1389.77	1132.35	653.079	790.132	767.874	677.115	437.736	399.292	1593.66	1498.34	1617.03	739.908	676.923	912.785	864.761	3044.76	1295.38	2015.09	1148.13	995.587
Cdt1	1978.87	2270.01	2207.31	1641.37	1341.79	873.386	798.169	766.28	708.098	509.27	551.213	598.248	128.729	154.006	132.108	149.203	1599.33	3355.41	2740.22	2321.22	2310.69
Runx1t1	1.52772	4.56825	3.6197	3.82895	3.62195	33.188	19.9613	7.61478	3.33904	0.560743	2.51538	0	1.83763	4.02087	44.0294	51.5385	586.889	428.59	63.4936	61.6167	93.6627
Snai3	7.0902	26.4715	23.9205	44.244	39.2277	4.85441	4.49413	4.60912	3.33701	29.82	18.732	0	0.149117	2.13898	13.2328	11.1154	0.300546	0.369056	1.94182	0	0.949935
Aprt	1368.21	1515.86	1396.62	2000.58	1810.61	1301.31	1064.86	800.625	852.198	1357.86	1372.79	1366.6	581.789	512.021	387.933	404.003	1843.16	2467.45	1349.96	1985.18	1479.44
Gtf2h1	1488.76	1574.96	1287.86	1197.64	1154.26	1191.88	1338.83	1653.31	1731.06	1687.39	1254.18	1255.54	1179.77	1197.97	1136.66	1134.9	1476.25	1345.69	1164.16	1345.71	1238.85
Hfe	63.5332	40.1752	60.7387	16.3135	20.9167	37.0939	24.5117	32.9931	30.2657	39.7471	99.466	50.9701	108.646	116.057	274.587	296.488	54.5292	39.4898	37.86	41.5937	38.3891
Abhd1	0.967474	3.01402	0.931374	2.86952	4.53713	9.76696	10.0078	10.4457	7.97361	2.4815	0.918551	1.52526	19.3738	5.78991	34.6054	32.0869	0.283788	0.346492	7.54039	4.13094	2.60453
Slc5a6	243.251	283.021	229.713	261.229	260.337	186.572	236.6	392.795	300.99	306.364	256.189	318.022	247.262	172.7	530.043	552.46	438.615	248.29	495.851	347.449	374.802
Tcf23	2.65434	1.9729	0	0	0	0	0	0.0917663	0.113268	0	5.8348	3.80507	0.130919	0.170711	1.48093	1.55336	22.8486	29.9958	3.36109	29.3514	21.6331
Nphs1	20.9648	15.61	103.762	0.948491	0	0	0	0.109546	0.136547	14.0658	48.096	45.1601	0.159276	0.211178	34.4174	163.91	0.32622	8.87659	1.25736	0.492934	1.49933
Aplp1	171.884	268.909	271.204	611.813	926.771	528.572	339.485	180.825	209.176	160.506	178.001	166.966	209.374	219.487	74.8032	92.0929	327.843	220.428	318.998	371.063	390.266
Qrich1	2637.37	2940.06	2454.11	3694.76	3520.15	3418.41	3499.59	3593.37	3460.57	2404.15	1880.98	2196.37	2922.88	2795.05	1864.27	1799.18	3634.87	4259.12	3151.54	3122.93	3261.56
P4htm	187.526	214.637	294.11	120.047	130.168	138.717	156.536	104.637	139.425	57.0778	98.7968	104.271	67.7389	52.7636	69.422	73.9366	128.361	97.8991	326.159	196.449	166.217
Usp19	5296.97	6353.76	5312.54	3941.58	4096.36	3620.62	4143.05	4982.36	4855.92	7393.15	6576.41	6857.52	5437.05	5209.42	4010.87	4010.33	5091.36	3527	7906.64	6169.78	5837.94
Pola1	1866.57	1485.5	1652.84	1395.5	1224.35	1406.83	1696.56	1417.36	1393.75	573.505	545.363	489.44	398.932	425.807	339.971	383.122	1099.32	1880.14	1787.81	2002.09	2202.78
Cdc42	8140.12	9462.83	8613.31	6468.45	6413.99	8027.74	8046.77	7637.82	7667.14	12783.5	11026	10873	12836.2	12934.2	8943.7	8631.82	7767.61	10680.1	5008.32	8638.86	7781.86
Pknox1	1061.25	896.784	924.567	932.568	932.145	1187.01	1301.54	926.036	891.753	819.555	802.225	838.655	911.202	838.069	574.424	692.143	1333.18	1626.56	1334.8	1545.84	1669.98
D130043K22Rik	7.64407	4.05373	2.0018	9.59778	9.09279	8.77098	19.1411	11.9919	14.2587	14.1459	0	0.425036	1.84714	5.85508	28.7249	47.3401	28.8844	0.372937	1.94157	5.32961	3.70026
Gmnn	1269.36	977.991	1236.37	917.207	764.652	693.633	711.725	564.634	562.352	319.145	342.797	420.08	217.699	191.499	249.349	213.244	1113.72	1792.94	876.96	1086.58	1010.55
Acot13	363.246	369.319	386.869	1058.41	995.898	631.118	418.637	452.608	445.138	426.455	630.045	490.082	581.627	620.489	877.828	1123.18	271.479	484.983	140.04	270.611	229.361
Zfp184	546.944	516.95	470.877	417.779	444.221	385.881	410.45	688.465	687.305	292.185	225.295	337.948	117.201	146.506	62.819	51.7288	399.491	593.399	953.761	925.323	878.569
Cyp27b1	22.5975	28.7534	19.8138	21.1214	20.9254	29.2978	14.5076	18.0319	12.8348	15.9853	66.7661	4.29233	3.5048	0.214356	55.5558	79.9089	27.3103	63.3223	4.6989	20.4677	18.5984
Cdk4	14009.1	12375.2	13588.5	10169	10367.5	10403.7	10771.8	8896.83	8712.43	5802.64	6404.01	6318.39	4572.23	4669.73	1372.67	1331.4	14305	18599	15088.9	18794.7	15390.6
B4galnt1	310.743	305.515	375.635	333.263	417.83	215.882	120.989	71.8405	69.8769	706.706	937.22	955.131	673.611	822.387	566.047	552.539	91.6421	73.0079	35.0837	50.6283	47.1692
Mettl1	1054.22	875.976	1059.31	572.408	557.099	535.36	637.095	518.325	484.745	429.01	469.385	523.927	151.8	142.763	198.718	216.018	869.84	1408.69	977.849	983.263	969.318
Tspan31	1613.77	1578.63	1655.51	1437.75	1478.33	1402.92	1382.52	1272.52	1246.51	1804.95	1698.74	1847.35	1291.78	1361	852.899	811.923	1163.4	1548.92	1150.35	1348.13	1195.92
Kif5b	5466.74	5473.08	5019.19	4725.28	4703.53	5866.69	6186.4	6549.01	6455.49	7374.5	5531.04	5940.45	7227.91	6907.67	6065.49	5958.28	4849.95	5142.53	3988.42	4445.07	5527.48
Saal1	729.439	575.509	867.607	942.182	955.829	973.07	876.494	524.307	529.088	425.149	589.571	390.107	408.764	369.523	234.689	239.687	975.766	952.583	1002	1003.79	897.162
Tph2	0	0.516621	0	0.965287	0	0.9879	0	0.0246271	0.0293573	0.652696	0	0	0.0328997	2.98601	0.0275307	0.0294893	0.0566059	0.0644412	0	0	0.540291
Krt23	6059.21	2925.9	4632.31	2529.75	3176.95	8251.54	11952.5	9838.81	9074.64	3071.53	1653.92	2148.05	1901.49	1835.42	1316.68	1224.16	0.355025	0.444394	0	1.71099	6.47559
Cnp	1002.13	667.077	930.015	256.42	275.802	834.322	1262.43	1702.36	1600.94	218.29	291.744	316.257	1910.72	1999.45	238.695	207.677	342.964	354.303	441.136	671.912	584.962
Ttc25	32.0472	8.75271	23.5932	50.9123	39.1468	60.6073	37.3094	28.4399	31.7255	10.8276	7.82016	37.1972	21.5579	46.7287	37.2068	48.4704	12.7422	6.1228	43.526	38.6914	36.8709
Sulf2	2672.2	1875.19	2212.97	4064.52	4022.64	729.76	778.129	2885.51	2578.5	508.616	605.426	554.929	54.5573	65.8615	447.912	512.635	9680.99	6526.12	12837.6	10255.2	13212.9
Sod2	1174.54	1095.03	1254.43	1407.01	1498.35	1656.92	1564.54	1823.63	1975.03	2237.84	2595.7	2172.02	3062.73	2956.02	4664.48	5265.47	756.977	674.685	909.996	1177.05	1155.13
Tmco6	231.65	237.491	328.838	444.685	444.243	310.668	239.339	140.52	163.278	285.819	479.181	365.272	327.875	359.876	174.658	167.215	337.679	292.685	314.852	335.99	271.284
Stambp	235.463	217.015	344.883	746.257	754.654	610.603	490.555	594.424	582.844	456.018	554.53	545.072	840.093	833.953	559.575	499.864	264.079	382.004	344.477	450.749	378.568
Ezh1	835.537	764.874	865.858	1887.24	2008.15	1240.74	1148.6	1120.2	1146.74	937.732	1386.61	1110.65	1708.49	1677.66	1525.61	1457.82	596.776	482.468	2475	1750.66	1811.93
Hap1	2739.33	2436.32	2705.66	2642.14	2760.06	3372.54	3995.76	1826.57	1701.01	1083.53	1235.54	1470.36	970.59	916.882	565.149	429.078	29.9616	33.9203	593.034	407.762	431.889
P3h4	1061.27	830.335	991.338	774.096	808.342	1106.9	857.348	690.093	537.05	754.039	978.267	945.825	428.567	463.264	173.416	202.114	2278.68	1824.03	1898.43	1858.37	1689.84
Ctnnb1	23138.6	22553.9	21465	15744.2	16728.7	19642	20270.3	17460.6	17275.9	23886.6	22952.7	22402.5	19505.8	19465.3	13662.2	13605.8	27203	20307.3	24327.4	23678.4	25600.7
Eif1b	1119.91	995.715	1164.14	952.738	847.486	733.682	695.325	563.168	573.471	815.067	959.119	826.453	560.346	500.746	586.4	648.974	1786.22	2341.67	1133.15	1648.62	1258.21
Klk4	0	0	0	0	0.931009	0	0	0.00634777	0.00749987	0	0	0	1.34532	0.0101931	0.00695056	0.00741817	0.0139485	0.0156938	0	0	0
Chrd	18.6516	26.0188	23.5241	18.2344	22.7371	21.4578	22.6899	15.0855	20.7772	5.04542	2.51947	4.30212	6.79929	2.12464	45.4309	64.1217	762.851	708.935	109.793	100.312	88.57
Psmd2	7921.18	7582.84	7555.79	7039.91	6679.81	6983.37	7269.5	6658.06	6512.54	6157.25	5890.98	6027.58	5804.52	5766.21	3803.07	3919.89	7883.26	8175.8	7325.82	8197.18	7525.43
Syngr3	50.3956	74.0391	71.2723	72.0521	71.0356	42.9857	40.0368	28.4557	31.7493	8.8955	0	4.29307	24.8466	18.9765	10.8303	8.55168	37.1032	25.448	29.6215	23.4838	14.7127
Vars	8979.76	6722.62	7531.59	9486.13	9345.2	6667.81	7036.5	5278.09	5319.98	2571.12	3149.02	3513	6751.8	6635.9	2234.77	1995.58	8757.92	5964.21	9246.97	7754.24	6787.36
Vwa7	15.8941	15.0331	4.69053	21.1173	35.4906	41.9925	38.1893	28.4918	28.6495	118.442	110.903	162.69	152.446	130.45	46.6128	30.7334	17.6851	0.424316	31.6652	11.3511	6.44218
Hspa1l	32.1451	14.5595	11.1742	18.2418	18.1971	30.2914	21.8205	13.5519	14.3829	12.777	4.09839	28.8981	13.3378	17.0299	9.47182	16.7684	53.4895	35.9565	47.8266	45.5168	36.9934
Slc44a4	250.942	310.165	352.94	370.714	449.679	287.197	214.737	221.182	232.993	628.183	859.271	738.278	2353.27	2231.22	1387.85	1569.87	5.3028	17.2165	0	1.10534	0
Msh5	76.2563	76.8638	59.0971	190.187	159.327	95.7346	55.4709	37.4755	50.8285	69.9687	55.1832	98.2391	33.158	37.7563	49.4177	39.15	118.267	94.8722	222.616	126.354	121.679
Abhd16a	1341.63	1443.09	1442.89	548.39	502.468	711.203	785.422	1002.24	1091.33	2083.11	2312.95	2349.79	1853.47	1833.24	1885.31	2004.91	1493.48	1306.71	1439.72	1250.22	1116.1
Neu1	850.441	841.247	1023.53	2552.81	2534.29	1694.05	1540.88	2020.73	2020.93	1550.52	1654	1619.67	2833.71	2974.69	4463.22	4978.58	434.178	334.856	858.897	530.434	472.067
Ddah2	2732.53	2899.8	2857.28	3812.89	3687.65	3094.06	2922.54	1863.99	1925.99	2505.02	2598.29	2742.07	1728.47	1657.31	990.212	983.257	3684.04	3905.28	3278.64	4641.05	3481.78
Clic1	1804.45	2289.11	2036.44	3034.94	2929.35	3154.62	2414.64	1453.31	1545.93	4798.85	4675.17	4128.18	5194.64	5192.24	3933.4	3660.66	2659.2	4008.48	2030.06	2705.95	2265.29
Lsm2	951.796	792.169	958.553	967.15	971.299	827.484	850.082	667.667	605.109	385.311	337.477	497.248	308.303	322.692	165.419	165.91	1379.68	2035.08	1112.48	1319.88	1082.66
Pole	1996.5	1355.67	1464.4	2192.66	2040.91	1709.69	2110.69	1621.97	1528.4	384.008	333.205	440.03	265.484	324.594	124.109	129.704	2764.57	1936.01	3334.08	2029.24	2498.32
Atp1a2	236.038	192.956	293.769	139.249	211.174	484.577	795.563	543.593	554.255	8.90578	21.12	15.4057	145.195	94.0234	154.727	138.037	116.28	142.623	1228.19	864.982	1206.44
Atp1a4	0	4.7944	2.63582	1.91314	0.894631	0	0	0.0790682	0.0969287	3.20469	0	35.8539	0.111333	0.143565	3.90586	0.1025	0.21212	0.252964	2.70718	1.10983	2.11386
Casq1	1.52101	11.3811	7.91978	1.90828	2.71123	3.8735	5.3978	12.082	17.5567	9.5428	0	34.43	11.7277	11.5089	10.8154	5.76907	20.0281	30.7867	107.598	160.058	140.359
Stx1a	1340.67	1035.53	956.376	986.357	1065.97	1723.42	2018.87	1299.27	1213.1	441.838	284.829	420.625	329.722	313.328	69.4771	57.2925	1091.67	604.873	678.022	555.253	434.117
Ceacam9	0	0	0	0	0.933842	0	0	0.00318165	0.00375339	0	0	0	0.00416938	0.00508445	0.00347157	0.00370289	0.00693903	0.00779251	0	0	0
Zfp775	117.745	70.0013	91.9361	239.161	272.216	239.39	230.321	161.291	117.274	28.8047	96.6783	67.042	112.127	80.8167	56.1129	66.9772	201.899	106.181	169.882	134.132	112.206
Scube2	2.06743	13.052	3.61786	3.82901	1.80119	5.83104	2.66933	3.12726	1.7548	8.28685	69.1976	61.4192	1.84796	0.201014	24.9539	15.2358	40.7632	14.0999	14.4681	3.50154	2.044
Mrpl49	1131.49	973.185	1110.28	1058.38	1007.7	1230.98	1237.82	1184.37	1148.27	738.608	1049.5	978.555	876.623	862.442	622.388	681.017	1296.27	1420.63	1166.27	1556.71	1401.86
Dennd2c	98.8752	66.3147	74.1274	417.812	360.512	304.838	272.163	310.53	299.196	71.2077	90.7867	84.7977	146.742	101.456	61.4639	60.0631	354.404	308.837	42.6747	52.4437	69.7449
Mark3	3577.02	3890.83	3136.57	2739.12	2792.8	3191.74	3498.66	3608.33	3723.49	4076.81	2992.77	3342.66	3430.32	3580.43	2625.08	2810.02	4122.79	3560.2	4391.78	4197.39	3887.92
Gatad1	2074.98	2075.17	2041.37	1728.76	1719.56	1965.65	2062.43	1959.51	2049.44	1715.61	1725.25	1621.88	1720.16	1780.92	1693.61	1931.3	2415.01	2061.5	1428.62	1992.92	1844.85
Pcdha11	0	0	0	1.91832	2.73694	0.955794	3.68009	1.55163	1.64754	0	2.70146	2.82668	1.71236	3.57179	0.076825	0.0830361	0.168239	0.1979	8.057	2.43273	5.24735
M6pr	3299.92	3049.4	3554.77	3102.17	3166.03	3682.19	3764.44	4582.05	4589.77	3569.35	4134.89	3516.4	5486.33	5263.59	3854.87	4047.8	2336.48	2526.96	2379.47	2469.64	2568
Lrrc8a	170.756	199.239	172.085	202.639	247.589	367.327	431.409	427.159	454.541	202.897	299.258	284.118	701.615	661.437	508.837	563.689	490.387	570.857	199.447	253.111	259.123
Mc5r	0	4.09087	0	4.79435	2.71404	3.88193	5.42581	1.62366	9.46596	2.48621	0	0	14.5366	0.180968	1.49217	1.56632	0.273904	0.333311	17.5035	20.3159	28.2774
Ppp2r1a	10554.2	10550.2	9657.99	9138.44	8949.2	8511.34	7925.72	7706.52	7637.05	10557.8	9596.32	10542.7	8356.59	8073.74	5696.52	5471.07	8420.59	10284.5	8309.81	9606.96	8441.79
Fance	573.444	594.886	530.59	811.561	881.183	835.311	749.969	570.585	587.656	767.59	916.689	883.187	479.574	515.652	315.937	280.049	729.525	599.166	799.632	722.119	634.548
Tinf2	1242.28	1035.06	1015.12	877.83	852.958	765.936	805.488	669.144	613.007	505.451	390.662	455.618	326.415	440.731	287.976	296.762	690.185	760.627	1052.42	859.312	807.957
Tssk4	18.1441	35.0765	28.4809	17.2776	14.5481	54.7413	32.7522	29.9128	25.4256	19.8534	28.1345	0.977572	49.2559	33.758	10.8191	8.54427	65.9267	95.7626	22.0104	26.5426	28.5689
Hapln4	0	18.3042	0	9.61416	7.28663	2.90436	11.9001	16.0927	12.421	5.77136	0	3.79842	1.8255	0.173057	1.48375	2.90648	2.80109	0.315678	0	1.09152	4.8873
Dus3l	1868.79	1557.72	1678.14	1113.13	1175.2	923.212	1066.68	897.694	858.536	1325.74	1319.61	1591.99	820.65	856.864	683.695	604.481	1712.64	1178.58	2804.44	1883.03	1608.8
Gtpbp3	763.196	636.756	812.163	706.871	724.601	786.458	802.764	570.588	586.076	405.879	639.041	678.838	433.463	399.496	354.566	377.479	906.799	707.699	1173.32	981.437	815.136
Tgfbr1	3153.38	3900.79	3228.08	2366.48	2193.82	2743.31	2801.46	2513.65	2519.9	7120.94	6209.17	5943.97	2830.64	2695.74	2738.32	2885.19	2146.73	1371.06	2574.91	2697.48	3942.97
Homer1	1379.75	3427.44	1353.48	1305.21	1237.09	1148.89	1248.71	2352.24	2450.06	7423.89	1365.8	1590.8	753.146	879.412	854.272	805.002	880.158	981.024	711.808	807.212	1041.2
Rad51c	178.609	155.885	211.534	280.455	227.583	191.48	198.408	152.402	123.651	78.2791	128.581	70.9138	59.5237	45.2821	70.7751	79.5245	307.696	433.424	158.764	244.194	188.764
Gabrb2	2.61975	1.43386	4.68812	0.948521	0.892306	1.92117	1.76132	4.6261	3.34678	4.39862	0	4.84749	105.831	72.2222	2.84564	0.149791	89.4951	65.6418	47.0912	45.4773	107.714
Cav1	201.156	347.807	208.126	47.0488	49.1382	118.18	96.4185	43.4423	82.529	4494.57	4045.87	4126.77	716.903	727.594	9899.6	9396.86	342.999	189.986	11.6282	49.4359	22.979
Arpp19	2573.79	2385.93	2784.07	2263.72	2121	3259.17	3300.26	3093.06	3184.98	2111.26	2261.17	2165.85	3428.59	3537.21	1805.62	1960.66	3356.38	3047.59	1728.99	2798.43	3160.86
Bcl2l1	1446.65	1718.79	1726.47	1992.88	2308.53	1543.59	1582.74	1952.06	1963.95	2312.99	3124.78	2968.64	2469.72	2255.12	3842.55	3720.27	2163.79	1730.2	1122.69	1210.89	1180.45
Khsrp	7078.87	6487.65	7222.09	10877.8	11091.2	7626.22	7223.99	6610.27	6645.58	4074.8	4546.31	4700.34	4366.24	4605.94	1595.19	1350.89	10845	7980.84	10103.2	6958.95	8433.05
Dio2	3.17107	12.4444	5.2268	0	0	2.89701	11.7772	74.215	81.6546	16.6455	4.62975	3.73774	60.4609	81.3599	2.84562	4.37608	7.82276	11.6299	21.343	21.1021	29.1778
Ccdc124	1325.7	1092.55	1331.04	672.289	674.524	844.086	961.119	754.296	687.471	852.334	870.849	995.802	680.579	718.108	646.332	721.341	961.214	1406.52	952.203	1203.17	878.915
Cct4	6056.28	6030.33	6025.1	11038.2	9638.31	7013.65	6413.93	5491.67	5405.52	4738.98	5182.76	4569.9	4542.52	4750.25	3080.88	3307.23	6057.37	9791.2	7571.67	10355.8	8448.48
0610009B22Rik	353.35	323.838	437.566	276.595	274.901	389.802	435.053	410.733	462.444	306.991	501.963	461.854	548.527	433.016	253.249	335.58	273.841	253.9	260.928	367.379	352.194
Cpt1c	375.433	359.913	439.115	971.009	1140.66	563.707	486.007	543.654	625.564	297.969	338.052	400.7	245.674	264.547	34.8299	37.8002	783.429	737.984	877.088	574.687	539.912
Twist2	0	0	0	0	0	5.82728	0.854643	0.10975	0.136816	0	0	0	6.79896	2.14209	0.136779	0.149574	289.388	289.659	0	5.31004	3.14229
Zfp655	759.756	1016.06	807.181	1067.99	956.717	1131.31	1087.61	1583.12	1553.7	1704.1	1160.59	1142.29	1051.28	1046.16	2456.76	2380.73	599.247	1153.56	1401.05	1589.88	1831.17
Rhoa	4614.51	5148.18	4724.82	3190.52	3025.84	3251.33	3339.36	3963.82	3889.85	5579.84	4843.59	5097.85	6191.56	6131.57	4510.5	4567.24	5379.6	7729.78	4142.43	6111.19	5195.63
Zmiz1	4963.44	5197.83	4868.47	4408.34	5063.1	5143.72	5549.26	5703.74	5375.42	4702.37	4441.57	5201.6	6255.92	6223.55	5745.74	5129.86	8188.77	5707.99	12559.5	7493.78	13418.7
Ankrd26	1311.88	963.284	968.205	1104.49	983.128	1030.7	1267.88	908.09	951.885	495.796	596.443	620.486	239.12	234.613	302.648	355.251	1308.42	705.111	1558.63	945.693	1245.58
Aldh16a1	1174.65	1123.92	1024.15	1177.48	1162.46	1087.36	978.403	858.841	879.087	753.387	861.784	1047.96	766.256	720.015	890.128	1006.73	1190.34	1362.14	1542.69	1481.17	1138.73
Hnrnpa0	34371.5	30199.1	32264.7	14598.5	15084.6	15907	17197.6	12178.1	12643.4	18626.6	19769	22080.6	7485.16	8398.19	4977.07	5032.54	29157	20961.8	21999	24064	22669.9
Prrg2	430.206	404.407	435.345	333.259	320.414	390.767	449.594	461.547	470.442	823.562	840.209	923.845	667.197	654.136	552.896	481.757	384.711	379.2	300.966	280.29	213.952
Hnrnph1	24627.4	26207.7	22674.9	15055.6	14317.3	15783.9	18722.1	19069	19390.2	17891.1	13127.7	14876.7	9679.71	10094.6	6830.55	6548.91	17208.2	21076	24979.3	20527	19720.4
Ift43	470.058	344.219	422.974	389.927	355.008	493.362	460.524	389.876	427.686	407.845	544.456	563.985	561.798	581.058	294.569	325.908	310.833	546.036	460.54	607.955	461.184
Id3	10052.1	16081.1	12388.4	1814.23	2281.2	3406.66	3441.29	4110.23	3750.54	14045.7	20015.1	16447.9	1407.26	1539.29	2743.78	2811.55	4598.68	7936.34	11040.3	10142.4	8820.51
Tcap	0	9.37767	11.8382	0	6.3587	6.81491	18.2461	6.0819	4.90143	1.8335	6.81402	4.31342	0.147401	2.13677	4.13969	5.68917	17.0558	5.99127	45.5633	34.944	30.1722
Arid1a	12501.5	10974	11097.1	12342.4	12303.7	10807.2	10905.6	8616.06	8272.14	7270.36	7523.22	9182.67	6761.81	6786.02	4817.12	4350.2	11276.6	7646.84	13808.6	7190.95	12603.4
Crlf1	10472	8333.17	9479.43	5633.87	5840.55	6017.2	7071.23	2739.12	2218.97	63.5028	295.459	446.688	94.1097	105.24	16.1446	9.91365	2.82267	11.6015	2.65526	5.9394	0.423305
Ctsd	2238.56	3644.81	2684.95	2413.54	2914.78	3157.54	2669.47	3660.67	3845.53	7508.76	6906.05	6217.46	17651.4	16577.5	12310.4	12576	1385.38	1301.46	2120.49	2145.1	2035.73
Rplp1	18813.3	22688.9	19917.7	21576	20014.9	14989.6	14214.1	14533.3	15529	16356	20000.8	17697.7	7429.13	7119.76	8143.03	8847.81	11713	28889.1	14407.2	28766.6	19130.9
Hmgcll1	487.435	283.608	320.263	373.613	304.955	326.311	358.623	537.431	444.862	98.185	62.5804	111.994	515.353	492.61	45.4956	41.9832	20.1517	89.6971	57.8661	73.5939	86.8029
Ttc9b	3.91359	0.405493	0.957411	2.87891	0.895204	1.93483	0.861679	5.83507	1.69045	1.21777	0	10.5401	4.81597	0.138264	1.42967	1.49511	8.94938	0.242162	5.63867	1.11463	2.12628
Phox2a	7.75588	12.2198	9.77105	7.6841	3.62747	3.88358	4.51158	0.0949357	3.30378	3.7924	0	0	1.83116	0.177706	2.79231	4.25904	7.47201	0.325996	23.9793	15.9883	20.8911
Abhd8	1153.65	1108.24	1222.82	1677.88	1856.14	1317.94	1246.94	742.355	826.815	531.124	786.818	594.941	425.272	491.374	330.628	352.472	1695.09	1053.09	957.032	1145.74	988.461
Ift22	491.05	421.143	463.866	403.371	482.455	578.358	626.189	500.378	491.04	535.042	594.416	649.464	640.891	603.615	417.113	448.395	365.044	596.235	495.053	707.058	507.404
Fzd3	1813.91	1524.65	1958.47	3096.42	2784.63	2918.22	3537.87	3191.52	2899.82	775.83	848.953	826.378	1329.75	1293.64	266.692	256.422	1013.22	797.234	2343.65	2174.21	3477.48
1700008O03Rik	3.23618	0.39745	2.5839	6.72759	13.7107	4.87581	7.30208	5.96962	1.72902	8.4559	3.65066	0	4.97708	3.87259	2.75552	4.1911	2.76606	0.29745	6.9394	3.56454	6.65071
Mid1ip1	471.603	421.072	464.859	1223.58	1089.63	2552.87	3080.15	2737.31	2671.49	840.1	945.255	962.442	1227.48	1387.15	886.163	845.293	298.641	242.932	104.138	149.732	133.581
Ap2s1	1823.36	1854.9	1821.8	1407.02	1338.14	1611.01	1695.62	1369.61	1351.05	1459.96	1814.62	1778.47	1645.98	1662.78	988.815	999.894	1850.76	2637.68	1590.24	2326.57	1754.06
Fgfrl1	1800.72	1709.98	1961.26	1850.74	1676.78	1127.4	1277.85	1386.02	1404.86	634.526	574.071	687.617	1043.05	1156.74	470.544	516.784	1917.17	1412.52	2721.52	2332.66	2359.63
4930432K21Rik	22.5635	32.9103	28.9758	35.5312	23.6536	33.1994	39.1161	35.9018	41.2118	15.3276	57.5081	23.2051	37.9502	37.5738	9.50741	16.8685	24.9844	52.8568	115.698	72.0683	67.2894
Fhl2	787.982	2778.76	824.964	23.0385	34.5732	43.9318	39.0802	360.082	400.878	4320.12	835.179	1318.32	112.252	112.761	254.696	260.596	4251.57	7869.3	283.67	380.574	550.794
Emc10	5437.05	4734.91	5390.74	2235.86	2514.25	3113.59	3406.74	3974.2	3709.22	3559.74	4153.53	4353	2848.76	2898.15	2048.15	1957.91	2006.28	2354.23	2550.05	2598.37	2265.29
Clstn3	150.377	240.26	206.696	292.944	406.957	202.232	130.116	19.5642	19.1912	308.458	357.04	437.255	23.2867	20.9121	22.8433	30.842	138.255	106.284	153.932	99.6132	120.987
Fbxw9	384.243	553	398.685	553.198	626.282	726.855	787.284	912.507	1000.88	736.737	697.533	740.46	1442.94	1437.34	521.062	515.274	333.092	301.382	780.275	629.018	560.208
Spib	4.91871	1.43933	4.22234	4.79639	9.11566	3.88551	0.854222	1.61947	0.115307	3.79897	11.9039	0	19.0764	19.6693	9.11001	17.2757	0.262435	0.318134	3.3546	2.92536	4.88284
Fnbp4	3419.42	3159.83	2621.5	5462.91	5521.93	4375.85	3896.43	3458.97	3172.36	2613.56	1997.42	2758.14	2057.98	1998.47	1304.67	1122.51	2856.32	2713.5	4801.32	3367.07	3311.64
Cers4	762.561	596.917	660.268	1273.53	1231.65	1275.92	1211.43	1479.99	1441.15	529.195	651.738	477.797	2143.12	1958.49	962.033	1005.31	628.742	705.152	378.28	260.921	278.883
Scrn3	393.163	259.427	319.065	401.454	384.142	397.612	478.737	465.995	435.581	355.167	501.388	386.286	347.743	356.297	619.381	737.621	239.417	437.52	341.735	436.88	440.276
Phax	931.247	813.56	969.231	1126.58	1081.44	1219.25	1445.35	1199.31	1303.46	585.075	797.427	687.082	1033.11	929.915	603.744	575.228	1219.94	1776.97	1227.73	1763.4	1546.63
Tle1	3947.03	2887.19	3579.54	1963.1	2202.92	5933.16	7186.77	8650.02	8274.85	1659.03	1856.51	2009.28	2326.53	2446.46	642.456	617.069	3031.29	3217.63	2292.47	2464.81	2307.11
1700109H08Rik	66.2563	121.922	85.4931	131.579	172.064	148.506	129.237	134.41	123.549	75.7379	13.1354	57.6077	123.575	138.668	60.0777	41.9483	39.8705	72.8428	131.192	48.8326	84.1179
Relt	165.406	218.89	145.861	106.602	91.0192	57.6095	75.494	88.2134	87.2277	45.5131	47.1731	19.8313	3.48709	2.12044	21.5099	18.3105	245.952	280.466	389.195	206.179	280.445
Snrpb2	1502.05	1494.92	1668.45	944.09	782.847	988.671	949.263	1145.58	1058.06	1024.45	1139.33	1064.58	680.632	699.442	629.076	675.482	2291.46	3224.66	1389.32	2301.26	2028.27
Ubc	1391.86	2862.1	1701.66	2532.63	2279.39	2342.75	2375.5	4099.63	4046.51	3772.36	2952.92	2040.38	3375.91	3471.67	6615.33	6240.48	843.243	3033.75	1653.02	1555.33	850.184
Prpf31	1507.01	1112.87	1354.6	1359.96	1462.86	1645.21	1813.06	1526.39	1560.05	752.721	996.274	1075.66	916.209	929.975	575.796	547.413	1717.65	2303.42	1946.63	2243.81	1961.08
Sertad1	2748.78	4346.57	2462.4	336.135	452.401	465.979	479.595	569.166	627.347	3026.79	2336.86	2465.8	375.87	401.446	2299.62	2307.01	660.849	1763.35	644.14	1288.29	502.895
Carhsp1	2192.25	2541.45	2511.83	2208.02	1850.64	1818.13	2329.12	2676.3	2700.26	1116.28	916.487	826.383	1621.31	1518.52	1199.34	1286.71	1170.89	1139.77	1406.53	2080.56	1974.21
Elk3	2111.63	1506.44	1945.69	982.507	1149.71	1549.47	1508.14	1356.13	1240.15	720.61	699.57	719.825	629.562	605.731	610.421	498.674	2567.27	2445.2	1012.93	1164.42	1253.19
Herpud2	1354.93	1876.97	1329.33	704.941	785.578	778.617	860.974	1300.87	1289.24	2152.53	1460.54	1663.07	1151.73	1130.46	1199.23	1157.12	1180.59	1245.37	876.191	856.797	1119.97
Rdh13	497.644	434.715	523.58	656.926	640.848	718.062	694.436	640.772	619.336	820.258	700.193	739.349	721.68	703.022	820.712	939.719	993.017	682.696	675.979	758.975	680.229
Adam21	1.53722	0.919773	5.39826	0	0	6.85196	3.61034	4.51521	0.107505	6.48039	0	0	4.95648	2.07739	0.105508	1.53848	9.42426	0.28953	12.7326	11.7845	14.2572
Nutf2	916.421	929.855	923.052	553.198	523.414	622.312	627.985	615.391	649.42	455.984	524.149	511.696	374.18	345.168	202.719	164.515	1096.43	1286.49	999.231	1203.86	1074.99
Fut1	3.17254	5.08657	10.0752	84.5532	93.8306	125.213	115.842	69.9583	64.6798	7.61068	3.56809	10.9607	11.7344	24.5243	4.18147	1.57854	27.3454	8.90646	0	0	2.04868
Arpc5	2444.91	2883.56	2528.4	1310.01	1423.7	2260.68	2335.45	2860.1	2885.7	4841.26	3961.08	3988.31	6047.94	6215.51	2279.95	2264.19	3521.5	3880.32	1186.2	1800.68	1714.33
Rnf151	2.83551	0.968423	0.991021	3.8561	0.898949	3.94076	3.68905	1.54437	1.638	1.24571	0	0	1.70073	0.111374	0.0739586	0.0798948	2.47296	0.189379	2.05587	5.7708	1.01133
Elavl2	94.2511	79.1713	66.8155	37.4503	37.3135	49.8182	51.8688	21.0408	28.6427	28.841	1.98366	46.0422	1.84055	2.13413	0.141155	0.154496	105.276	110.428	30.978	55.0046	65.0057
Pou2f2	7.07998	18.3991	3.61984	12.4825	10.0042	20.5353	16.3862	14.9414	4.91404	5.70152	0	0	0.150966	0.199172	14.567	8.43851	14.8548	24.5543	38.3543	11.4402	19.3484
Mgst1	2369.68	2254.56	2892.22	2443.31	2438.69	3793.57	3728.04	5495.97	5631.75	3169.83	3746.76	3394.85	8336.23	9141.31	3143.35	2964.55	572.175	702.557	350.656	550.977	426.936
Nfib	5371.58	5215.61	4801.19	3567.01	4046.29	10717.4	12767.9	14864.6	14456.4	2858.87	2589.14	2824.12	9008.92	9426.96	4376.02	3868.37	9494.76	6989.28	48.2261	69.3845	87.9247
Htr3b	0	0	0	0	0.928468	1.00717	0	0.0093409	0.0110522	0	0	0	0.0123076	0.0150684	0.0102621	1.11738	0.0206732	0.0233024	0	0	0
Rab25	898.1	911.991	910.6	1474.26	1362.74	1004.32	977.505	1127.58	1127.63	1081.69	1534.05	1323.39	1436.54	1336.4	1000.63	970.475	7.76739	0.44354	11.6248	1.1059	3.17154
Ubqln4	4784.9	4364.36	4668.89	4729.13	4653.48	3692.93	3853.63	3902.56	3652.26	3250.74	3537.75	3954.37	3995.44	3797.91	2078.83	2051.23	6599.08	3654.99	5132.04	4582.92	4493.9
Rbfox1	10.9146	31.2477	38.0572	9.5912	14.5444	44.9063	77.3141	77.7756	65.0928	55.1534	97.2138	54.263	33.1709	37.7797	53.4508	68.3632	12.7638	59.0164	630.645	603.388	700.321
Rps18	14084.3	12355.9	14011.6	9909.66	9604.62	6677.56	5776.79	6223.51	6292.46	8516.49	11761.9	11933.2	2911.49	2887.08	2705.15	2693.21	9699.49	21038.8	10090.7	17219.9	12220.3
Rpl10	18024.7	21178.4	20255.3	12754.4	12220.8	9290.96	8528.23	8023.18	8053.63	15104.2	16140.3	14529.3	4684.28	4778.47	3939.04	4194.27	10473.4	25674.2	13675.3	22866.4	15555.6
Rps15a	7542.27	8925.45	8476.07	13257.7	13028.3	9972.9	8324.37	8477.15	8767.84	6216.31	7263.23	6092.48	3626.53	3663.12	2248.11	2321.43	7755.3	21100	10199.1	20484.4	12643.6
Ncaph2	3954.24	3656.94	4017.68	4277.74	3980.76	3649.95	3198.31	2664.48	2616.5	2756.8	3142.2	3202.23	2754.86	2712.6	1483.22	1636.28	3809.84	4378.93	4267.5	4163.57	3487.22
Hipk1	2965.31	2853.68	2748.49	3193.41	3109.59	2765.78	2751.39	3780.1	3766.28	3135.12	3439.92	3546.92	6929.52	6809.94	7668.1	7198.6	3280.21	2649.54	2892.55	2419.47	3218.58
Gprc5b	3820.39	2582.65	3544.02	3843.62	4429.55	7682.94	8640.36	5875.3	5577.92	1017.98	1367.34	1303.75	4679.05	4296.39	2705.01	2545.47	485.921	426.771	224.294	204.73	293.747
Man1a2	3325.4	2964.14	3104.84	2296.37	2216.58	3267.95	3719.85	3905.49	3894.48	3234.72	3286.84	3494.24	3692.21	3715.32	1699.05	1792.21	3164.28	2429.4	2318.72	2261.77	3255.51
Tppp2	0	0	0	0	0	0	0	0.00322109	0.0038	0	0	0	0.00422121	0.00514779	0.00351476	0.00374899	0.0070257	0.00789003	0	0	0
Acyp1	223.889	255.802	364.901	363.041	395.987	375.153	279.39	258.455	304.146	354.568	465.306	298.034	334.491	348.693	294.47	304.924	195.04	367.785	238.147	354.109	266.86
Cd163	0	0	0	0	0	0	0.85483	21.7559	15.3758	0	0	0	0.129908	0.169294	1.47917	0.120406	0.25428	0.307416	21.2722	25.5922	28.6522
Hdac5	1324.43	2152.1	1357.78	1648.08	1628.53	1102.97	699.857	487.032	529.17	3012.56	2425.56	2443.5	2945.75	2892.26	3442.81	3198.14	1742.47	1384.84	2541.17	2107.14	2210.9
Rala	1860.37	1851.19	1769	1803.67	1654.92	1784.91	1817.57	1920.7	2100.13	2199.3	2356.95	2173.68	3581.63	3596.96	1555.08	1552.65	1779.45	2337.23	1220.75	2087.18	1769.97
Clec3a	0	0	0	0	0	0	0	0.0259197	0.0309179	0	0	0	0.0346675	0.0429183	0.0290191	0.0310918	0.0597736	0.0681078	9.20967	0	0
Vdac3	1914.62	1740.82	1917.61	1022.84	867.503	1101.02	1213.21	1571.21	1655.1	1588.44	1785.91	1713.51	1532.32	1593.45	1011.47	1134.94	2001.04	2701.74	1722.84	2713.96	2284.16
Slc1a7	0	0	0	3.87116	5.54388	0.966184	1.83599	0.0486383	0.0586842	0	0	0	1.62034	0.0836311	2.4221	1.35354	0.119181	0.138139	2.91852	0	0
Vps72	2307.83	2305.94	2406.31	2409.71	2395.92	2188.4	2130.69	1677.27	1682.06	1588.41	1600.82	1780.65	1130.41	1143.7	629.114	598.952	2360.83	2504.27	2996.96	2908.5	2614.37
Gabpa	2281.87	2026	2040.32	1884.35	1653.11	1565.09	1558.18	1406.96	1495.18	1908.97	1677.41	1806.21	1105.69	1218.64	1315.23	1283.92	2042.97	2392.78	1726.28	1870.25	2227.43
Bmp7	13000.6	9773.3	11530.1	7157.09	7772.19	6309.26	5177.92	5476.7	5703.21	2896.14	3385.11	4007.05	4110.84	4064.17	1977.59	2040.13	261.633	437.892	6228.58	5801.75	7474.86
Dynll1	5376.67	7132.47	6689.4	2637.32	2916.6	3183.92	3306.6	2286.67	2169.93	4998.55	5171.7	4027.08	2077.79	2212.2	2064.18	2228.07	5887.06	8119.47	4293	8210.03	5422.99
Pdcl	1354.94	1289.78	1456.92	1373.41	1228	1261.26	1337.93	1320.28	1404.82	1091.92	1329.73	1283.88	1336.21	1241.01	762.283	824.422	717.477	763.701	854.094	1188.6	1226.77
Tmem184b	1797.36	1664.41	1735.13	1616.39	1861.57	1243.66	1192.28	1147.11	1146.78	1814.55	2136.33	1939.46	1201.22	1145.54	1176.67	1151.64	2833.64	1682.71	2396.18	2073.33	2314.98
Rsph14	0	0	0	0	1.86088	0	0	0.0183911	0.0218564	0	0	0	2.68951	2.89475	0.0204127	0.0218373	0.0416144	0.0471773	0	0	0
Nf2	3257.91	2984.01	2912.14	2797.71	2680.84	3274.79	3379.44	3185.68	3074.18	2726.61	2902.92	2944.65	3675.76	3550.41	2763.63	2975.68	4275.5	3473.82	3816.55	3390.64	4201.68
Cabp7	0	0	0	0	3.64311	4.89943	5.50091	1.58792	0.0956572	0	0	0	7.84245	10.3914	0.0932033	0.101052	0.208788	0.248727	14.46	4.27549	1.54244
Zmat5	196.322	157.451	227.155	145.978	184.79	214.932	152.876	125.552	123.656	166.983	230.792	212.055	164.828	187.499	183.829	194.86	143.199	172.926	165.671	204.859	128.14
Ewsr1	13640.7	12834.1	10492.2	10824	10723.4	10785.7	11206	11377.5	10633.5	9627.69	8009.7	10048	5786.48	5710.09	5088.96	4646.8	13188.8	16251.1	17072.1	13702.8	13864.3
Ap1b1	2292.28	1861.09	2140.88	2222.42	2206.57	2423.85	2534.79	2682.36	2667.12	2724.07	2903.51	2870.87	3547.17	3462.21	3488.31	3660.56	2274.77	1875.11	2626.74	2343.98	2309.91
Derl3	89.8173	91.8227	123.704	18.2358	20.009	16.5751	22.6994	24.0175	20.7513	39.1528	30.2073	22.0795	8.45544	22.734	33.3627	34.8566	34.7794	107.63	73.9705	38.0182	60.5888
Gstt4	0	0	3.01207	0.959075	2.76601	0	0	1.46323	0.0494525	2.75868	0	0	1.57555	0.0698512	0.0468982	0.0504099	0.0987594	0.113788	2.99438	0	0
Tbx1	0.421942	0.395437	0	3.83119	3.6251	0.94553	0	0.0985308	1.74865	3.77918	8.49	9.44448	0.141575	0.185752	6.68524	6.97745	133.638	11.081	1.94561	0.489658	0
Gnat2	31.1884	31.105	36.3786	13.4408	15.4719	23.4614	12.7086	6.10625	17.4361	8.27865	14.849	17.2032	3.5009	4.0205	4.16604	1.58163	5.34125	19.5071	18.6376	12.6339	9.79556
Bcl2l13	2509.66	3541.91	2292.14	3595.84	3606.64	2884.01	2952.58	2253.75	2147.69	2907.15	2159.1	2332.96	1975.56	1914.07	1377.92	1251.96	2732.99	1713.56	2405.07	2406.84	2838.34
2610028H24Rik	0	0	0	0.953985	0.900327	2.95044	0	2.91008	0.071712	4.72893	0	3.50827	4.56596	0.103515	5.90906	3.78821	0.149249	0.174549	0	0.521348	0.44159
Spatc1l	0	0	0	1.9387	0.913921	1.99703	0.915441	1.41591	1.47403	0	0	0	0.0403588	0.0501083	2.24738	0.0362637	0.0700648	0.0800659	0	0	0
Dqx1	56.8557	60.0788	58.0149	105.647	122.898	104.53	71.8642	58.3567	52.4125	78.3283	112.736	115.482	207.189	228.045	99.8679	102.956	66.8486	47.849	86.2588	56.7101	38.9279
Ccl8	0	0	0	0	0	0	0	0.00655259	0.00774263	0	0	0	0.00861241	0.0105253	0.00717646	0.00765957	0.0144056	3.39319	0	0	0
Lnpk	590.633	537.87	570.47	639.644	496.11	573.472	617.994	797.469	821.883	391.762	418.351	490.64	380.728	382.591	258.642	285.59	655.544	493.32	441.863	370.95	525.57
Prr29	0	1.45358	0.94198	0	0	0	0	0.0858071	0.105571	5.82881	0	10.2884	0.121661	2.06928	12.5635	4.15176	0.235265	3.08311	17.1318	17.5683	7.86542
Mymk	0	0	0	0	0.921291	0	0	0.0186988	0.0222254	0	0	0	0.0248454	2.89926	3.11852	0.0222118	0.042343	0.0480129	0	0	0
Fam163b	0	1.16976	0	2.92322	0	0	0	0.0236852	1.43804	0	0	0	1.46424	0.0390781	0.026449	0.0283252	0.0543109	0.0617888	0	0.610987	0.544558
Trpm5	122.136	122.361	89.7537	61.4543	80.0894	135.779	105.531	34.5024	30.2816	30.7309	32.2731	84.2481	75.9816	80.8564	9.50775	15.5224	1210.03	1352.22	26.1026	34.3119	11.952
Ascl2	18.6622	9.79434	27.3221	157.556	200.375	241.521	71.9151	16.5737	16.0197	23.0395	41.3957	105.694	88.7696	115.699	0.141735	2.97777	0.341621	0.425566	0	0.496538	0.416285
Rarres2	8.69784	4.56717	0.409392	4.78903	5.44174	6.80404	5.39913	6.11976	3.34031	0	7.28688	0.432144	28.1859	22.7571	82.3596	108.108	280.379	373.124	99.5588	104.722	80.4357
Pttg1ip	1675.03	2301.14	1810.92	2350.15	2263.91	2808.77	2456.51	2703.3	2641.83	5296.67	4443.34	4073.78	4819.04	4616.85	5105.84	5190.75	2013.66	1852.89	2112.93	2343.35	2230.07
Trpm2	0	1.4338	2.55246	11.532	11.8471	18.6221	11.8558	1.62533	3.31726	0.555073	15.0881	16.9019	8.26318	19.987	6.67383	6.96448	5.22095	5.88837	4.03775	1.08826	0.407935
Ube2g2	1069.61	1131.31	1096.89	546.472	531.604	649.663	789.088	737.858	692.206	1005.89	801.732	860.348	843.612	781.785	674.281	603.008	1089.21	1011.23	879.008	959.609	913.068
Mpo	0	0	0	0.96416	0	4.04895	1.89953	0.0273222	1.45873	0	0	0	0.0365905	0.045343	0.0306393	0.0328371	2.01801	0.0721218	0	0	0
Lpo	10.5818	25.7593	22.5816	0	0.892061	0.945693	11.8651	11.8603	9.47225	1.83841	0	4.34295	6.65583	23.4173	1.49287	5.61392	0.275161	0.334983	1.25605	0.489796	0.407995
Met	8982.11	5580.41	7008.01	1433.9	1839.71	2916.23	3859.99	5736.51	5364.25	2471.57	3063.45	3076.17	7899.93	7655.36	8202.48	8084.21	10.2193	42.2565	2258.61	1868.94	2676.41
Slc16a12	7.6125	10.8574	67.115	86.4245	71.8931	165.075	317.615	527.159	522.584	173.343	356.184	200.264	899.097	977.764	1377.83	1637.13	0.353271	0.44192	12.998	15.5917	27.9124
Syn2	31.9293	12.9482	7.93625	13.4336	5.44435	12.669	15.4147	7.5966	12.8386	466.359	1220.32	639.608	1952.24	1803.07	745.706	754.168	0.353227	0.441857	5.40916	11.3646	3.71696
Elk1	733.283	645.097	819.116	775.06	771.024	775.701	815.492	906.565	972.423	714.234	718.251	658.816	626.191	556.921	414.53	360.803	869.995	883.148	1046.86	975.947	1171.85
Nav1	6447.35	4319.31	4670.45	6964.05	6880.09	6868.1	9236.44	8744.31	8249.76	3413.22	4617.07	4441.15	4871.96	5042.59	2675.78	2203.03	2368.58	1805.63	398.996	270.598	452.259
Tnpo1	9627.33	9981.44	8556.85	7128.27	6629.74	6837.79	7097.47	7495.91	7188.81	7393.08	6371.09	6860.76	5491.51	5548.8	4483.96	4327.87	5953.94	5251.26	6533.75	6623.55	9755.1
Otog	0	0.966543	1.56779	9.67478	8.28208	0	2.7428	1.54649	4.51558	0	0	0	0.0884713	0.112655	0.0747838	6.21888	0.163317	0.191821	0.597727	0.514521	0.434094
Rnmt	1132.03	1419.59	1256.68	1517.47	1544.79	1236.83	1090.35	1172.44	1167.29	1238.39	997.903	998.53	876.636	935.543	409.245	403.998	949.013	1033.74	1495.7	1421.3	1630.3
Kcnq1	663.514	793.123	786.185	265.063	344.074	425.923	346.709	146.511	155.396	2291.24	2882.48	2506.9	5202.07	5318.59	3911.41	3898.01	7.76171	3.23788	5.41513	5.33389	5.37289
Srp14	671.834	786.352	798.597	944.092	857.497	805.977	873.724	693.094	679.578	1323.2	1686.6	1314.45	1215.93	1276.56	1047.32	1189.08	845.536	1573.73	1126.22	1825.07	1535.64
6330409D20Rik	1.82108	0.481092	0	0	0.91126	0.977657	0.907464	0.0347328	0.0416127	0	0	0	0.0468357	0.0583425	3.33459	0.0421735	0.0819536	0.093969	2.25267	0	0.501172
Cdk9	1876.43	1921.85	1967.1	1546.28	1671.31	1620.77	1870.37	1686.22	1655.13	1581.35	1558.82	1787.32	1514.24	1409.82	1080.77	1086.24	3395.42	2746.46	2745.6	2542.28	2357.88
Tor2a	1006.04	900.014	912.278	698.225	673.619	614.495	650.74	616.887	671.589	605.029	699.122	649.947	624.525	708.655	474.453	455.436	1160.46	1158.53	797.537	777.102	654.897
Fpgs	858.285	791.105	839.554	899.916	894.827	604.72	681.679	696.05	682.707	642.913	686.858	836.472	583.385	641.26	959.31	1067.86	1569.37	950.011	1108.31	1014.61	853.058
Mrtfb	1484.83	1433.61	1215.68	1665.37	1802.4	2393.58	2723.24	2964.51	2902.96	1903.82	1404.08	2083.21	3252.12	3276.43	919.561	848.168	1693.19	1170.41	996.32	741.339	1063.22
Cbx5	7942.66	6328.52	7654.2	20704.9	18466.5	16258.7	14798.5	9176.11	8839.13	4514.78	5203.45	5184.9	7071.55	7295.88	3322.09	3400.57	14605.6	9415.59	10188.8	10468.7	12659.5
Odam	0	0	0	0.953785	0	2.94889	1.81066	6.98111	4.46817	0	0	0	5.99965	9.67947	1.35796	0.0755003	0.151757	0.177618	0	0	0
Apobec3	1805.22	1605.9	2135.22	403.365	693.637	590.059	1395.28	1624.88	1716.73	1019.33	1488.75	1124.56	3236.85	3839.79	201.399	177.053	49.7014	64.6027	8.86535	25.8704	18.574
St6galnac1	0	0	0	0	0.892025	2.89691	2.66896	35.6415	40.8161	0	0	0	23.0011	22.43	101.58	96.4793	0.316606	0.390945	0	0	0.410406
Taf7l	2.42622	0	0	0	2.76659	2.98932	2.82474	0.0407298	0.0489451	0	0	0	0.0552326	0.069101	0.0464037	0.0498739	2.18932	0.112482	0	0	0
Sardh	1238.23	1054.81	1332.57	164.219	221.183	849.939	1277.86	1926.52	2047.67	761.084	870.802	977.982	973.829	944.925	1641.45	1839.16	1136.23	813.816	1674.57	1748.27	1592.86
Vav2	786.301	794.17	625.247	837.48	953.075	1412.68	1479.91	1727.98	1643.97	1953.98	2070.44	2226.53	2978.49	2907	1201.94	1161.35	1626.52	1078.41	1443.16	1044.13	1067.65
Tex15	12.0174	32.8231	24.0607	84.5112	91.0235	199.34	300.529	210.38	245.105	1.20185	9.41665	0	89.0579	67.681	102.561	97.4514	47.2369	42.3195	29.5567	17.3922	42.2294
Ppp2cb	3712.57	4564.88	3306.16	2053.38	2073.66	1971.5	2156.15	2513.63	2532.54	4884.3	3548.46	3766.26	2960.75	3123.03	1972.18	2090.15	2565.55	3373.47	2360.16	2942.85	2576.29
G0s2	8.69843	5.09072	18.144	33.604	60.0751	18.5275	9.94794	4.62136	3.33846	116.398	134.251	181.981	6.80397	9.66336	206.791	225.643	115.462	94.5246	18.5091	13.7674	11.3933
Dmap1	502.084	479.217	588.203	743.37	786.507	848.015	788.205	637.766	614.562	477.195	612.99	480.62	477.921	491.288	245.339	280.045	773.818	718.787	901.87	1004.43	897.192
Pla2g12b	1.04106	2.13368	0.434327	0	0	2.95098	0.876091	0.0588205	0.0713426	1.94284	6.41233	5.40369	0.0811645	0.102944	1.35258	2.60866	2.41905	0.173481	0	0	1.02584
Mcu	393.068	466.604	403.502	424.495	555.269	1213.39	1101.29	1091.78	1138.76	1514.65	1579.72	1690.89	1840.13	1859.26	1239.12	1237.78	1786.33	1890.98	318.889	320.748	336.125
Oit3	3.78262	5.19315	0.934434	0.948601	0.892382	4.86859	4.51673	6.00777	3.29392	22.3215	8.58308	31.0538	0.13286	0.173436	6.58949	4.2377	2.80258	18.1163	0	0.490541	0
Tex11	0	0	0.408811	0	2.72418	5.88531	6.4251	3.03333	1.70183	0	7.14292	8.05302	1.77943	5.45743	11.1285	7.83039	0.214693	0.256243	1.27779	0.49752	1.5368
Bcr	2645.7	2269.25	2242.61	3364.37	3615.74	2944.58	3210.16	3318.54	3221.39	2140.17	2337.75	2887.52	2851.99	2881.2	2227.96	2186.19	2314.19	1365.45	2039.06	1697.96	2041.84
Fxyd5	5.38534	22.8851	14.3732	3.82903	0.893129	9.7345	12.678	22.5465	3.33806	32.6796	28.5721	13.7261	18.339	19.0319	345.674	307.174	54.4704	223.628	42.0215	48.8764	32.334
Kcnd1	51.3185	61.6556	68.8053	122.939	103.776	104.532	110.127	119.453	91.9029	95.7049	42.3999	111.595	67.673	65.7825	16.1789	21.0891	247.848	86.5821	143.7	88.1965	101.258
Tfcp2	908.579	772.749	912.183	1099.68	1199.78	1134.25	1119.49	1112.69	1081.76	976.944	1121.83	1202.86	1148.39	1136.01	557.109	650.387	1357.82	1072.66	1398.34	1247.86	1246.07
Pou6f2	0	0	0	0.948534	3.62816	7.81716	10.0427	4.56059	9.41913	12.3553	7.46143	41.459	1.82868	3.92551	0.114608	0.124778	0.264852	0.321322	0.571326	2.30901	3.18166
Pou6f1	1126.49	1191.39	1026.28	497.488	691.815	2095.62	2362.86	2192.32	2179.1	1130.46	1094.68	1130.65	1886.35	1675.75	976.76	997.038	1003.23	599.42	158.686	129.188	178.711
Ubp1	2766.27	2660.66	2491.81	2384.73	2854.71	2279.25	2601.24	2530.04	2507.18	2567.97	2028.28	2687.12	2382.49	2352.67	1353.95	1285.39	4016.63	2821.99	4977.48	3121.75	3457.56
Nuak2	159.162	324.956	259.366	114.278	154.736	266.7	253.909	258.43	293.03	183.001	220.041	219.184	308.106	339.258	919.626	991.456	42.3529	25.6261	33.0098	28.2721	19.1072
Cilk1	1685.21	1446.3	1779.41	832.681	791.953	878.275	1122.22	1118.67	1213.19	958.31	1031.95	1129.57	723.436	721.898	367.94	401.209	1776.52	1197.95	977.729	916.043	1118.9
Sdhb	2130.25	2041.12	2201.73	1577.01	1719.55	1612.95	1574.54	1550.36	1712.18	2515.32	2995.53	2637.74	1944.25	1840.95	3933.22	4449.84	2067.76	2855.29	2207.57	3083.11	2593.41
Cox4i2	4.82854	12.9465	19.7933	179.701	232.354	41.0289	8.12795	3.12788	0.1395	25.6421	22.7574	17.0823	23.211	4.02877	17.4512	32.0256	22.5216	33.6596	8.15047	34.414	24.6636
Snap47	1055.67	983.091	1346	1465.61	1474.69	1512.34	1484.47	1320.3	1330.43	1033.44	1350.44	1203.91	1332.95	1405.96	1156.63	1076.42	1463.91	1590.66	1574.39	2019	1672.64
Wnt3a	0	0	0	0	0	2.03531	0	0.0123204	0.0145986	0	0	0	0.0162767	0.0199667	1.10337	0.0145113	0.0274648	0.0310152	0	0	0
Kdsr	655.311	675.483	562.347	273.709	284.907	414.208	410.435	636.287	698.488	914.067	996.457	1071.97	1159.7	1139.48	856.652	892.387	567.042	412.724	402.471	430.162	477.08
Vps4b	2521.82	2559.68	2652.22	2242.59	2228.42	2832.23	2610.34	2531.53	2564.19	3286.14	3119.93	3291.11	3637.77	3688.97	1925.52	1957.85	1996.35	1721.93	1670.29	1968.09	2035.79
Rps25	5864.36	6844.51	6689.25	9251.78	8839.97	5817.83	4986.77	5372.2	5703.27	4459.56	5453.39	4852.43	2517.71	2611.51	2503.93	2494.07	6592.1	19960.1	8735.24	16013.3	10711.7
Nxf2	0	0	2.01394	25.9932	17.3452	10.7641	1.76338	0.0954386	0.118038	0	0	3.21676	6.6368	5.73594	1.49005	1.56387	18.7917	18.3757	0	9.10917	15.7012
Taz	836.645	803.601	989.128	1766.23	2005.42	1718.49	1282.41	1024.62	1020.05	1355.93	1805.66	1678.05	1906.13	1844.42	843.556	846.707	904.711	716.382	1761.57	1398.92	1177.22
Kif19a	8.14949	1.4353	3.61299	48.9933	84.7251	89.9866	28.1911	7.61331	6.51828	7.61171	0.924633	10.407	119.102	127.64	14.7819	16.8259	5.36868	22.628	5.38889	14.396	18.5991
Aldh3a2	1250.9	1020.23	1353.5	730.871	751.894	1146.94	1414.37	2864.39	2926.62	1296.8	1449.31	1596.94	2555.24	2566.04	2763.26	2987.77	1330.97	942	466.663	526.812	544.174
Zmynd10	18.1342	26.096	11.1531	97.0454	89.2682	10.7126	12.6823	13.5776	17.5726	10.8266	1.45245	22.1069	5.15693	0.215797	95.0784	126.672	5.36885	30.8881	19.2269	24.705	16.3741
Tmem115	626.506	725.159	710.891	578.167	630.83	930.067	1092.2	870.75	864.788	858.128	1021.91	978.61	1018.19	980.391	736.884	783.948	1101.53	947.231	1015.07	801.247	924.076
Hyal2	1194	755.999	1184.56	1447.36	1622.18	1731.21	1980.58	1144.05	1202.11	475.872	769.78	773.138	718.493	735.014	458.531	629.511	1621.36	913.994	1189.07	1169.28	974.67
Ifrd2	898.784	687.037	942.508	652.128	668.164	537.318	567.01	439.18	435.651	431.588	436.955	555.038	179.803	183.994	421.133	488.78	756.527	646.389	901.202	823.702	732.583
Hyal1	19.2062	43.8452	34.3063	164.256	145.677	86.9451	83.7211	55.3547	61.8644	23.6705	20.0475	32.6154	33.1475	50.8095	120.98	98.701	135.223	103.009	125.755	80.3536	110.694
Tusc2	326.764	452.596	257.682	387.046	385.962	480.663	567.04	476.447	483.068	308.26	416.799	372.955	721.45	678.388	515.557	439.966	456.026	206.65	283.709	317.782	330.14
Nprl2	322.893	349.988	351.91	658.86	613.556	449.397	435.04	349.557	297.872	235.015	438.08	396.837	359.27	403.119	297.217	373.19	515.081	431.963	642.937	695.644	500.3
Slc38a3	91.6804	108.732	167.87	359.219	441.548	279.43	279.449	171.805	235.946	156.052	238.241	137.025	56.2328	56.5234	104.042	136.516	64.5169	34.0058	211.98	133.475	111.609
Cacna2d2	67.6172	41.8551	53.3364	28.8051	29.1189	35.1553	14.502	9.10908	4.93331	29.5	64.4655	42.1731	6.80668	7.78655	84.7411	136.583	32.2933	33.7187	26.8366	24.6871	21.335
Rassf1	726.134	1536.58	804.093	430.261	389.595	233.461	234.761	416.796	467.332	1201.28	772.014	863.751	216.047	238.346	901.905	924.366	599.033	899.66	708.455	524.459	382.393
Epn3	928.984	989.867	1004.7	721.267	794.678	955.447	1012.97	890.252	907.659	2933.58	3922	3558.31	2748	2770.36	4601.66	4048.58	488.387	220.636	665.542	582.407	591.508
Rnf112	2.61884	0	0	12.4774	22.7627	7.78469	7.22345	3.1297	3.3459	15.3847	4.63361	4.85186	0.156199	0.206718	0.133767	0.146192	5.35287	3.31227	147.399	76.9051	87.499
Slc3a2	3494.57	6566.26	3066.56	3820.56	3314.41	1972.47	2334.53	5103.3	4979.41	12351.5	6416.95	7039.1	1888.33	1981.65	5172.66	5220.21	2398.13	3279.04	3949.78	3226.82	3648.99
Nxf1	4422.61	5540.64	4118.25	3400.86	3809.61	5041.15	5621.2	4743.39	4732.36	4282.32	3552.09	3914.93	4965.83	4976.94	2313.35	2304.66	4748.8	4958.53	7140.85	5769.16	5511.03
Stx5a	1777.97	2222.74	1902.49	1407.97	1447.37	1435.14	1616.42	1826.61	1865.75	2485.81	2160.21	1818.95	1901.37	1824.03	1480.46	1416.2	1978.98	3242.13	3135.77	2544.08	2182.27
Slc47a1	31.3773	29.1596	55.2757	0	0.893999	0.949032	1.76899	7.59608	0.144943	53.2124	120.538	28.1649	0.169639	15.2621	3029.3	3510.07	10.2553	0.442029	0.583135	9.55391	4.26685
Pifo	2.15329	0	0	0	2.72769	2.924	5.5142	4.4208	3.18081	0	8.39405	0	0.105853	0.136082	0.0897694	0.0972654	0.200126	7.50413	0	0	0
Tnfrsf13b	7.89658	5.8138	3.71639	13.4871	9.13408	3.89526	3.61272	1.60699	4.76908	2.51197	2.56314	10.8633	0.122504	0.15897	0.104221	0.113239	2.73981	0.28515	3.3867	4.20727	2.65243
Spire2	359.36	452.001	509.062	234.331	242.122	387.83	359.464	268.968	291.581	1038.73	1638.53	1646.22	1505.41	1478.41	1194.82	1113.57	118.75	92.5022	53.7292	48.2165	48.2762
Prox1	62.3743	102.51	52.6059	61.4563	98.3048	59.5649	77.3181	110.571	103.022	145.839	56.758	32.6012	135.095	133.097	232.71	247.28	7.81888	17.2831	134.638	107.524	206.555
Raver1	0	0	0	0	0	0	0	0.00602174	0.00711355	0.722289	0	0	0.00791097	0.00966477	0.00659118	0.00703417	0.0132218	0.0148732	0	0	0.654394
2610507B11Rik	7947.11	6448.89	7324.3	7376.06	7501.81	8780.01	9915.37	9301.53	9238.19	6443.05	7064.92	7267.62	11389.7	11166.6	10308.1	10234.4	8694.1	5479.73	9799.32	6762.52	8999.35
AI597479	881.536	687.489	947.781	1027.66	1004.07	1080.53	1074.92	776.668	877.435	584.46	733.139	712.115	741.483	729.301	269.335	270.323	870.005	504.635	785.777	1038.2	1137.71
Tmem86a	166.911	152.155	141.957	50.8887	44.584	105.479	113.711	174.847	156.939	93.0428	151.409	146.978	143.517	170.79	774.614	732.935	244.182	381.5	482.796	465.435	617.844
Optc	20.6869	8.31884	10.7497	14.4123	10.9231	19.5756	11.8263	16.3397	21.8906	1.83387	0.395153	11.0964	13.1317	13.0666	4.13522	2.95878	0.293917	29.2893	0	1.08723	1.49648
Tex14	12.1284	5.10713	5.78997	5.75134	3.62218	16.6117	17.302	31.0807	39.0238	8.94114	0	16.6919	0.151046	4.01093	9.3804	11.1508	7.72769	11.3997	1.94144	12.0522	10.9392
Ifi35	108.331	71.5742	96.7892	80.6661	78.2717	40.9979	39.0736	109.098	68.2567	159.967	189.898	164.893	291.201	308.678	315.118	325.057	49.7233	31.2176	28.1735	25.852	9.74984
Rdm1	356.758	297.731	338.559	503.28	548.038	384.937	324.016	176.339	180.677	235.06	250.908	255.853	136.931	112.74	154.677	175.542	217.125	448.133	211.223	225.345	144.068
Nedd8	2300.67	2220.67	2418.72	1613.51	1593.94	1653.99	1752.05	1447.28	1454.01	1822.89	2379.32	1819.53	1593.3	1462.29	1183.35	1243.55	1919.81	2545.94	1639.26	2360.38	1793.67
Gosr1	1299.03	1341.55	1302.39	1141.94	1199.77	1339.41	1286.04	1535.35	1512.55	1604.52	1577.49	1863.44	2487.65	2625.92	1140.66	1151.61	1091.97	1047.78	1042.61	1218.19	1320.32
Mrpl52	936.294	1058.57	1008.07	722.234	809.256	797.194	818.219	691.565	725.449	716.797	1122.44	843.698	557.026	581.291	454.498	477.732	865.1	1559.4	845.17	1150.02	849.212
Spaca7	0	0	0	0	0	0.975991	0.904541	0.0365541	0.0438348	2.06279	0	0	0.0493757	0.0615868	1.23953	2.38358	2.13591	0.0995097	0	0	0
Kansl3	2433.87	2543.97	2343.8	2764.1	2744.56	2470.74	2461.07	2235.84	2309.23	2644.41	2667.95	2756.51	2614.77	2706.9	2447.79	2395.03	3634.75	2131.33	3642.58	2941.66	3092.07
Eya4	24.7473	34.3934	40.2126	7.67188	12.7262	18.5307	5.40804	0.115973	4.90606	4.41444	4.12427	17.6275	1.82256	3.98851	21.4964	18.2923	512.74	401.479	3582.53	3090.4	4168.12
Ebf3	5.40119	1.97309	0	3.83028	0	5.83151	7.22564	13.5791	31.8613	12.113	0	0.436897	1.82502	0.225985	25.505	22.4827	3740.67	3265.11	19.8959	24.0443	35.6116
Uckl1os	54.8992	47.1914	45.2811	22.0815	20.0131	24.4035	32.7476	32.8913	17.5675	35.3361	43.6596	24.9053	37.8783	20.8136	13.4699	16.8394	5.36893	11.674	36.5819	41.1272	36.3193
Myt1	18.0093	15.3621	6.01542	0.949527	0.893734	0	4.54667	0.0835959	3.23776	0.55994	3.13318	0	6.44275	3.80942	0.100525	0.109144	0.227554	0.272716	0	0	0.964007
Faf1	1405.22	1422.13	1125.82	2403.95	2157.43	1418.54	1299.69	1324.81	1303.54	1410.51	1237.15	1393.2	1461.47	1462.24	1479.05	1553.94	1358.05	1799.59	1495.64	1962.15	1638.47
Gm266	93.8666	89.3281	119.33	286.201	303.124	52.7207	21.7837	10.5875	1.73441	303.147	479.647	447.994	5.12822	3.99265	12.1661	19.693	202.441	170.427	1309.16	1969.38	1814.26
Tsacc	7.60916	12.4682	8.4768	22.09	39.1758	28.3444	43.7873	28.3172	31.5443	11.4969	4.6324	5.96449	18.185	35.3043	8.13687	5.7525	7.79995	22.3605	13.7231	23.5886	15.8855
Mettl16	1140.88	950.669	1098.42	1178.44	1204.33	1340.4	1546.38	1448.69	1369.97	718.046	844.75	943.566	1069.36	1003.01	618.403	612.819	1284	1540.4	1216.68	1402.56	1231.74
Dazl	0	0	0	0.966209	0	0	2.91378	0.0225013	0.026795	0	0	0	0.0300014	0.0370546	0.0250926	1.19963	1.95666	0.0584777	0	0	0.550097
Apol7a	0	0	0	0	0	0	0	0.0392275	0.047104	7.95033	4.98344	0	1.56379	0.0663852	0.0446118	0.0479323	0.0936746	0.107771	0	0	0
Pigyl	278.132	218.637	322.367	260.27	275.816	346.82	328.557	312.175	288.305	253.04	352.517	368.597	324.594	367.379	267.831	328.536	204.865	298.263	298.264	281.561	278.439
Rbm25	4413.7	4370.03	4198.93	10370.7	9994.25	9176.68	8727.61	7382.38	7150.77	3020.74	2774.18	3454.71	5468.42	5501.9	3024.91	3090.01	8753.03	9217.44	5979.26	5458.47	6214.37
Psen2	354.47	263.641	371.34	148.854	177.493	237.379	254.805	358.477	335.819	418.172	497.197	471.316	513.93	477.911	318.459	335.557	278.739	173.215	475.109	435.112	352.208
Acaa1b	39.6745	57.4366	42.9075	31.6805	28.1988	48.8156	44.537	34.499	54.0137	19.8117	113.21	70.9425	28.2291	39.6474	616.162	750.367	25.1036	56.2218	33.6998	22.8306	13.5972
Plcd1	84.462	97.175	89.1813	638.691	595.349	757.181	428.669	142.029	158.556	614.767	947.764	782.848	385.609	453.676	334.493	331.45	734.047	704.416	288.546	252.497	231.581
Fads1	3415.47	2798.71	3034.25	11066	10708.9	8305.23	8045.92	8663.67	8107.23	617.812	1047.25	843.572	4143.77	3792.37	3206.09	3108.08	4864.67	4000.49	4127.23	3770.07	4420.64
Lmbr1	291.333	293.428	421.871	421.62	494.29	700.492	590.687	633.245	649.334	550.464	583.248	598.377	945.476	1004.39	462.383	494.308	355.192	159.353	325.826	318.365	406.645
Tnfrsf22	226.651	154.756	245.869	306.371	382.329	708.354	650.841	497.265	397.521	109.1	75.8715	175.285	194.579	140.857	98.7816	76.7896	342.68	428.952	500.691	364.986	457.976
Cars	1031.89	1434.72	942.287	2929.32	2421.43	1824.01	1840.37	1612.99	1449.19	1192.75	774.007	818.079	866.784	845.633	399.929	337.178	1495.93	1395.79	2060.6	1634	1322.53
Phlda2	45.77	237.358	48.8416	142.148	152.944	23.4116	19.0489	28.5257	14.4412	629.259	265.717	262.933	13.3991	5.895	56.0809	97.4519	34.9466	53.418	8.15566	8.9371	5.90107
Asz1	0	0	0	0	0	0	0	0.0185341	0.0220279	4.56166	0	0	0.024623	0.0303302	0.0205748	0.0220113	0.0419529	0.0475655	0	0.632266	0
Wnt2	0	0	1.47002	0	0	0	0	0.0964599	0.119367	3.78652	10.1718	15.7993	6.65188	2.11936	5.37429	5.60989	61.2807	25.9314	4.04379	7.85255	13.3803
Gabra1	0	4.56785	0	0	0	0	0.853973	0.107804	0.134245	25.7496	16.43	2.07597	1.84821	0.207077	0.133986	0.146438	194.591	72.7551	20.6956	36.4451	50.5177
Grid2ip	3.78042	0.914047	4.7768	10.577	10.0308	1.92377	7.2787	6.01112	4.83485	0.555867	13.0143	16.4854	0.133434	0.174244	0.113761	1.55817	2.80572	23.0255	6.18115	4.78019	7.73292
Kdelr3	60.1322	130.188	106.433	211.291	211.187	220.786	141.03	124.077	104.689	51.9288	108.867	61.4658	108.92	107.093	24.1752	30.8436	978.161	1323.58	220.243	205.428	187.066
Cfap97d1	0	1.46641	0.949589	2.87666	0	2.91703	1.77704	4.46486	3.21862	1.21094	15.7489	12.8126	3.34066	0.147088	1.44569	1.51321	0.217807	0.260219	10.7037	2.35349	2.68302
Apip	312.962	302.903	394.492	196.876	229.383	277.438	291.218	288.326	299.424	380.253	425.892	330.226	344.404	348.744	305.156	330.003	441.134	843.06	308.599	425.431	371.479
Pdhx	923.036	706.338	718.987	484.045	535.246	634.034	656.198	809.509	791.93	784.906	792.181	876.474	710.18	686.195	911.315	927.247	759.172	819.124	647.647	777.694	684.615
Vac14	1504.87	1209.21	1123.73	891.268	892.999	889.999	1103.1	1242.61	1243.28	982.72	860.181	1148.44	1102.28	1076.07	645.036	610.025	1426.81	1150.63	1256.06	1125.77	1102.38
Mcoln2	40.8958	27.466	12.8837	8.63539	6.35605	8.7693	9.97462	9.05414	4.91539	25.1998	0	9.35328	26.0682	33.0942	4.15648	7.08312	26.6342	3.29841	9.58437	4.71766	6.47304
Slc5a1	44.091	26.0145	67.1231	3.83002	5.44363	13.6441	35.4317	33.0086	35.0331	60.9243	53.543	38.7034	178.019	224.957	1307.03	1478.02	0.351567	11.673	3.33681	7.13336	1.51711
Akt1s1	2678.95	3059.49	2738.4	1257.19	1385.47	1609.05	1746.58	1731.04	1811.92	2745.31	2514.34	2870.94	1772.89	1855.91	1216.68	1094.61	1983.94	2568.36	2430.66	2600.88	2200.42
Tbrg1	1072.79	1049.53	1213.55	1978.48	1780.55	1656.93	1323.35	999.264	1015.34	2193.57	2377.23	2229.26	2047.9	1979.49	1166	1210.11	1513.27	2501.25	1797.43	1798.35	1530.02
Panx3	0	0	0	0	3.66981	0.960069	3.71159	0.0578055	1.61446	2.64122	0	6.69783	1.6722	1.88027	0.067247	0.0725535	2.40633	0.169833	6.67701	0	0
Adssl1	320.997	227.177	338.264	509.077	460.684	185.622	121.013	68.8373	57.195	105.282	219.12	167.063	24.9353	15.2827	135.924	94.7974	32.498	17.2736	76.5284	64.5399	36.7106
Cfap161	0	0	1.03651	0.95618	0	0.964742	1.83108	0.0506596	1.58105	0	0	0	0.0693519	0.0874095	3.54654	0.0629223	0.124839	4.52568	5.2449	1.18955	2.95119
Brf1	1287.99	1132.24	1138.23	915.276	906.65	1257.35	1443.51	1393.47	1278.17	1314.81	1270.68	1523.15	1145.16	1156.71	747.645	706.111	1845.67	1710.34	2277.47	1729.51	1536.68
Vipr2	64.7671	71.2715	96.0451	18.2356	16.3662	48.8396	91.0843	47.829	55.4298	10.1785	4.10146	7.06619	10.103	11.5355	2.84177	4.37795	59.1508	39.3017	35.1327	15.5871	25.1868
Odc1	7029.18	6826.81	7002.58	2506.7	2207.47	2237.23	2306.31	2695.89	2939.63	4933.64	3795.06	3988.19	1074.45	1031.29	7698.93	8840.33	6485.95	6651.99	8080.68	8898.88	8293.91
Thg1l	452.36	406.52	558.682	347.667	338.623	406.404	471.451	422.712	422.929	251.075	374.77	392.943	227.548	242.05	184.037	174.231	539.714	943.556	485.416	674.47	583.997
Adam19	46.8581	49.5607	21.9186	102.752	114.678	145.534	177.424	98.7227	145.887	98.8179	70.5539	72.0081	23.2728	9.62808	40.1644	29.4444	2777.59	2060.28	1066.49	822.039	1235.07
Pabpc4	5151.06	5095.41	4630.7	2726.64	2567.05	1870.87	1974.1	2440.48	2511.99	4564.35	3914.23	4263.59	1300.15	1329.33	2062.82	1854.9	4169.63	4437.51	6287.39	7319.33	6478.77
Exoc3l2	9.80934	29.6779	15.4504	3.82963	5.44293	3.87667	4.49364	3.11681	3.33084	224.307	157.948	202.733	0.16813	0.224113	810.001	769.944	20.1723	6.0888	6.08927	3.50998	3.1589
Zfp296	58.267	59.8789	49.6409	30.731	23.6582	36.1459	32.7514	21.0064	14.4129	23.7236	9.41978	4.84687	21.5483	15.2349	56.8918	56.6585	2.88277	6.12198	42.1508	16.2143	8.64668
Plin5	40.9303	28.1916	21.4158	22.0804	21.8333	40.0508	60.1125	29.9416	22.3053	30.1565	45.7644	22.6578	122.653	109.608	41.2037	52.6598	0.335577	0.417141	2.63375	1.69345	4.24241
Sugp1	1072.85	899.385	1016.06	1421.43	1349.07	1238.79	1285.15	1220.22	1268.63	1012.91	926.114	1084.59	1176.42	1224.12	762.271	789.607	875.113	1075.5	1486.72	1250.26	1108.43
Dmrtc2	0	0	0	0	1.86349	0	0	0.0164096	0.0194827	0	0	0	0.0217588	0.026764	0.0181724	0.019433	0.0369491	0.0418343	0	2.9635	0
Gm5893	0	0	0	0	0	0.999253	0.946227	1.3459	0.0179655	0	0	0	0.0200538	0.024646	0.0167434	0.0179004	0.0339863	0.0384485	0	0	0
Dhdh	56.3872	42.8394	64.5945	54.7414	36.3993	22.4376	20.8733	4.62278	8.10446	50.7219	33.3848	107.899	3.49833	5.90677	87.6538	121.915	110.396	121.729	64.2066	73.77	67.1608
Zfp790	187.909	115.494	244.777	519.596	535.271	718.112	748.235	436.106	448.198	228.6	335.439	243.026	446.472	414.289	205.318	211.774	431.316	281.707	316.885	389.751	279.503
Cpb1	0	0	0	0	2.71831	1.92639	3.60789	0.0883198	0.10881	0	0	0	0.12555	0.163206	0.106875	0.116183	65.1021	45.6829	0	0.492282	0
Slc25a41	3.30382	8.17773	4.93155	1.91321	3.64225	6.8794	2.70482	0.0788461	1.69853	1.87352	0	2.72951	1.7753	0.143103	2.68192	7.80372	4.83472	0.252016	4.8824	1.11023	0.416599
Fsd1	330.19	351.153	433.378	406.268	426.04	331.193	431.455	307.671	307.259	70.5567	64.7068	57.0213	23.2802	19.0256	5.49546	2.95836	212.204	164.796	643.14	476.326	431.069
Pinlyp	17.6809	4.12807	3.1288	6.72534	0.892615	3.88861	4.52262	7.43115	4.81313	2.49882	0	0	11.2311	12.6168	7.80071	9.41773	0.25365	0.306591	2.65966	7.29917	2.6315
Fuz	217.83	225.989	286.849	174.788	200.256	270.611	293.973	240.513	258.209	226.064	369.057	256.412	245.558	286.834	265.122	232.546	177.762	242.602	406.785	311.825	222.281
Sptbn4	16.4629	19.7747	33.8624	64.3631	60.0998	25.3781	15.4147	16.5589	23.8816	19.8402	17.4152	2.08086	3.50334	2.13767	4.18152	7.16336	46.8062	25.4519	154.007	101.924	126.167
Pgam1	2639.63	2939.07	3411.16	2664.22	2919.35	3082.34	2294.5	1629.52	1823.04	2731.78	3808	3195.08	3234.16	3214.79	988.874	1064.01	2543.3	2621.44	2299.41	2848.61	2492.11
Evi5	1113.73	1063.15	1205.49	792.34	879.339	1264.18	1408	1589.11	1550.56	1021.87	981.38	1107.86	1524.06	1555.92	1853.37	2085.69	2801.48	1807.91	1356.83	1679.92	2007.85
Evi5l	427.385	379.756	383.069	468.678	514.309	740.531	728.112	682.588	638.346	750.863	869.31	742.669	1037.89	984.056	931.271	984.28	1416.53	824.657	797.533	656.813	668.657
Snapc2	792.508	643.029	697.477	711.673	748.269	771.8	736.31	724.379	657.328	419.368	718.281	627.747	530.638	547.516	258.667	228.551	973.301	1200.19	815.507	907.68	763.922
Git1	3834.22	3783.58	3781.94	3594.87	3776.85	2968.02	3102.74	2819.79	2760.61	3149.28	3577.68	3560.28	2766.38	2830.68	1857.61	1807.54	5095.92	3212.02	3326.25	2923.5	3048.54
Gltp	1481.64	1376.69	1399.89	1296.57	1035.01	1007.24	1064.87	909.617	847.425	1161.31	1267	1356.64	1189.57	1321.53	1132.57	1020.66	759.324	844.398	593.742	827.803	751.721
Bnip2	1700.57	1597.95	1724.37	1307.13	1380.92	1637.39	1656.48	1738.47	1612.34	1129.14	1219.06	1243.3	1352.77	1473.5	1006.14	974.838	2993.74	2632.13	1844.38	2268.54	2197.73
Ccnt1	2730.9	3403.76	2549.97	2829.41	2770.97	2913.32	3036.32	2480.74	2554.67	2789.6	2200.04	2329.63	2127.12	2174.58	1700.34	1505.36	1772.13	1707.98	2023.87	2011.61	2624.77
Scarf2	230.465	290.78	263.561	121.96	179.309	108.408	100.965	98.7193	107.884	81.4772	127.445	133.623	230.883	219.618	487.819	509.769	10516.4	6200.79	1004.69	706.342	641.093
4930579F01Rik	0	0	0	0	0	0	0.875706	0.0592047	0.071823	1.25591	0	0	0.0817255	0.103687	5.91092	10.7088	10.0767	0.17487	2.07653	1.81224	0
Brms1l	805.79	629.424	545.12	311.166	350.45	636.97	699.9	718.403	761.812	600.54	596.489	741.58	794.125	742.346	429.155	442.895	1212.08	1008.2	671.841	732.992	723.734
Med15	1682.3	1570.21	1663.53	2056.27	2025.43	1569	1636.46	1717.57	1556.93	2007.9	1881.08	2355.82	1756.37	1837.09	991.489	973.453	1769.5	1479.46	1979.04	1378.92	1516.25
Dhdds	1128.15	1269.37	1332.57	1336.91	1356.35	1340.39	1317.91	1008.19	934.538	1231.96	1368.54	1476.53	1118.79	1034.88	1089.99	1216.98	1210.14	875.08	1294.02	1430.35	1294.48
Crybg2	96.2263	77.3981	105.51	168.093	137.473	133.862	90.0893	92.6231	93.4675	124.034	88.768	147.799	39.7319	58.301	98.5047	64.1115	2.85999	0.432888	43.3855	11.3507	7.54663
Ubxn11	181.893	160.566	138.753	387.068	313.159	305.804	207.497	130.045	142.664	136.754	147.182	98.676	108.919	114.579	110.718	105.967	91.6023	139.695	657.131	350.611	301.132
Mogat1	4.83421	9.79447	12.22	4.78925	2.71233	1.92322	1.765	1.62115	0.142366	0	6.22724	4.29927	28.2081	28.3843	499.215	620.788	0.344895	0.430148	1.95215	2.30038	3.70084
Tex22	0	0	3.68199	1.93163	1.83623	0	0	2.7784	1.52974	0	0	0	0.0548047	1.74197	0.0460407	0.0494804	3.96832	0.111525	0	1.23523	0
Wnt8a	0	0	0	0	0.928375	0	0	0.00945358	2.57578	0	0	0	0.0124574	0.0152529	0.0103872	0.0110927	0.0209283	0.0235915	0	0	0
Tjap1	1927.95	2084.7	1640.98	1638.49	1827.9	1365.79	1276.94	990.288	961.477	1624.44	1322.25	1714.67	916.205	952.46	614.43	585	1340.76	1278.86	2358.94	1636.42	1734.83
Ehf	3605.73	3442.85	4163.99	207.439	419.63	5538.43	6335.69	6238.32	6116.52	4670.93	5892.12	6178.09	13010.3	12984.2	8688.85	8056.42	7.75326	0.444458	0.584583	6.54438	0
Nanog	0	1.51525	0	1.91772	0	0	1.79776	1.55609	0.0814026	0	3.27443	0	1.71956	0.118654	8.3654	6.28872	12.4219	2.78881	0	0.510571	0
Rpl15	9049.41	9062.61	9921.25	7441.37	6744.44	5873.52	4975.85	5712.71	6065.94	6097.51	7373.88	7113.35	3390.91	3378.17	2372.02	2331.16	6013.05	12596	8124.1	14223.9	10827.3
Tmem167	1891.91	1596.35	1808.31	1247.58	1195.22	1690.14	1987.79	1963.99	2161.87	1325.69	1512.03	1516.41	1843.7	1930.84	654.427	714.51	2148.94	2353.87	2409.96	3890.61	4258.63
Steap4	0	3.52696	10.0683	0	0	1.92333	1.76519	6.11704	9.68823	1.84015	11.5388	0	429.641	534.442	150.078	156.769	103.416	155.25	0.579174	5.31362	0.963513
Mplkip	470.635	368.316	516.158	393.77	396.888	457.215	457.801	364.481	321.612	353.242	429.575	421.834	403.715	376.89	218.653	245.188	298.493	515.357	414.273	706.538	634.687
Kif11	4365.77	2923.33	3593.58	4993.26	4393.14	3397.89	3936.49	2494.22	2355.17	854.187	758.021	1136.67	300.077	322.712	218.716	255.026	6505.03	5773.97	3735.09	4187.77	4427.95
Rpa3	1172.6	894.288	1029.15	690.544	608.077	630.132	624.349	606.42	605.072	646.159	681.061	576.117	382.406	390.125	161.418	139.453	658.13	1016.51	613.826	852.684	765.035
Mlkl	5.93358	2.47738	3.6144	0.948741	0.892638	33.2024	103.925	126.359	116.536	14.0428	61.2902	2.63321	39.5585	24.5558	60.9695	74.6592	0.335915	0.417612	0	2.29474	2.04998
Phox2b	0	0	0	1.92358	2.74895	6.97984	4.68412	5.5601	0.0658125	0	0	0	1.65326	0.0944458	0.0630005	0.0679183	0.135445	0.157749	0	0	0
Tnpo3	2810.5	2357.15	2390.07	3957.92	3543.82	3425.25	3613.37	3013.91	2918.95	1839.54	1971.91	1991.54	2604.91	2527	1770.99	1749.04	3422.93	2423.79	3520.33	3661.41	3614.96
Ttll5	592.791	468.733	498.815	658.847	649.951	783.523	927.467	1014.03	897.976	480.397	502.345	498.927	673.925	534.41	658.241	623.829	648.319	777.314	733.996	584.892	671.969
Zfp715	396.425	424.262	382.009	490.77	517.044	856.81	919.292	797.51	769.698	540.16	416.205	582.792	728.221	691.724	502.382	523.586	365.085	362.594	734.024	639.921	771.66
Retn	0	2.48133	0	49.0815	74.9198	21.5486	6.32944	3.11808	6.44657	5.72034	0	0	0.144914	2.13291	0.123826	0.135059	0.290175	0.35506	7.52484	6.57531	8.19309
Acp4	3.77222	14.9475	16.4988	4.7954	2.71477	6.83127	5.43102	6.02381	6.38164	11.681	0	10.6622	5.04244	7.5024	0.115709	2.91969	0.267836	0.325266	7.58487	0.490111	1.50286
Cdh23	145.54	51.6878	108.712	158.481	125.628	329.368	365.248	347.362	309.756	0	0	7.62647	1.83291	2.12353	2.83316	0.157488	0.34779	0.434207	4.70859	11.3515	10.8459
Rps5	18700.5	20702.1	20227.2	26043.9	25959.2	18996.2	16020.8	13187.7	13926.2	13718.6	16716.1	14909.5	5821.11	5550.79	4000.35	4297.32	9731.75	23496.4	15554.9	28831.3	19966.4
Podnl1	4.44177	6.98014	0	0.949655	3.63829	3.90134	4.55033	5.90289	0.101429	0	0	8.58987	3.3561	2.05093	0.0991749	2.82748	4.91668	10.1443	5.57095	2.34602	0
Adgrl1	3395.06	3304.24	3444.44	2494.22	2795.53	3541.5	4359.71	4071.29	3612.63	2145.92	2261.67	2267.41	2295.23	2009.73	875.637	844.034	7515.43	3844.27	8969.6	4880.28	6390.72
Amotl1	3799.33	3001.76	3265.72	7460.6	7433.57	5499.36	5093.3	4971.86	4716.49	1756.66	1741.12	1864.94	2606.63	2662.05	1259.39	1252.01	7412.17	4897.16	5099.58	3696.99	5676.75
2200002J24Rik	8.76477	1.5895	0	0.955702	0.902882	0.963547	0	1.50697	0.0633384	0	3.44825	0	0.0718475	1.83835	0.0605455	0.065242	0.129749	0.15086	2.88455	0.532787	0.454274
Etv5	16221.1	9697.41	13724.5	5941.19	6790.87	7078.14	8868.71	15706.7	14164.9	173.337	558.643	690.926	166.601	167.095	140.081	128.29	1710.66	1933.78	3526.44	3283	4025.98
Tmem190	58.3395	47.7947	32.8533	16.3177	16.3716	25.3882	40.9837	37.2946	31.6734	24.3854	36.7479	35.5727	47.5546	41.0677	9.48657	9.91851	0.329523	0.40874	8.84622	5.30926	5.34163
Gfod2	720.636	586.014	757.828	445.63	563.474	835.32	906.557	703.435	726.931	357.706	565.673	535.052	695.26	676.704	327.906	319.001	569.424	290.208	477.083	548.053	415.441
Enkd1	532.682	369.932	468.831	482.139	540.737	463.09	523.373	280.855	258.264	139.295	176.922	204.716	150.126	133.366	113.433	87.9259	460.773	440.103	575.304	446.002	322.473
4933405L10Rik	6.59666	11.0985	5.30429	1.90886	3.62645	5.84498	3.59114	16.1971	7.93543	18.9023	12.376	7.76416	1.83473	7.53863	0.117941	0.12849	0.273921	18.4787	1.25625	2.91503	1.50077
Atp6v0d1	1094.34	1279.75	1123.64	1300.41	1295.35	1401.93	1418.91	1642.93	1602.89	3401.18	2344.18	2474.01	3273.59	3302.74	3573.42	3373.6	1190.62	1925.11	1838.82	2585.77	2030.33
Ptprs	7058.89	7491.19	7077.78	12226.2	14677.8	13436.3	10685.4	7249.53	6894.3	6157.21	5863.81	5949.81	7931.56	7916.33	1471.27	1534.7	19284.9	13031	25557.6	15145.9	18203.1
Slc41a1	1354.35	1364.06	1427.81	1154.42	1336.32	1605.15	1620.09	1432.31	1352.61	1066.84	1345.64	1116.19	1138.59	1173.6	2729.86	2613.22	1291.5	1025.49	979.769	859.806	1079.77
Fer1l4	0	0	0	5.74963	9.99713	3.87351	0.854173	1.62926	3.34657	28.9692	115.721	111.739	0.157517	9.61189	57.7666	45.3324	5.35883	0.397958	2.63017	1.6894	0.953146
4931406B18Rik	0	0	0.477355	1.93229	0.908805	0	3.80467	2.7706	1.52431	0	0	0	0.0533413	1.73339	0.0447995	0.0481356	0.0940908	0.108263	0	0	0
Iglon5	408.846	355.911	469.538	146.935	140.172	246.187	321.299	283.765	251.851	23.0255	41.3116	56.467	18.335	11.5175	1.48611	5.75318	553.714	578.339	248.556	234.437	306.597
Igf2bp1	1764.7	1903.53	1721.11	5437.01	5667.62	2397.48	807.259	15.0579	41.3409	1614.75	1238.71	1463.67	435.184	438.94	49.4719	43.3497	3560.48	1802.54	4317.42	3425.25	3753.3
B4galnt2	249.442	123.613	188.726	23.9974	22.7375	14.619	9.03875	6.11645	1.74327	66.126	87.1942	155.646	44.6507	28.3938	217.674	268.858	10.3055	17.2852	17.1256	4.1084	3.70223
Zfp651	804.62	694.798	879.384	339.978	437.839	604.719	665.292	763.248	814.131	784.243	982.543	1167.38	751.392	738.705	755.541	768.649	2280.99	1386.98	1248.51	961.413	1118.41
Nelfb	2345.98	2064.16	2162.99	2912.01	2801.92	2489.31	2402.83	1872.92	1864.19	1760.56	2137.86	2220.3	2267.1	2251.37	1112.76	1089.04	2286.97	2248.15	2304.96	2409.9	2094.18
Card14	5.94134	2.99581	4.69074	13.4378	15.4661	17.5706	16.3505	15.0172	25.3068	14.082	14.8075	14.912	21.432	33.4848	42.1103	49.3727	15.0581	6.09855	36.0312	17.4826	19.7792
Tmem175	232.721	211.802	329.852	293.883	286.735	333.129	377.697	459.998	452.959	310.201	528.555	421.299	484.348	474.223	415.664	413.484	514.991	365.148	481.994	355.282	331.812
Bcas1	49.8291	41.81	52.9009	1.90801	2.71122	3.87436	8.14148	12.0205	20.5283	14.1168	28.9305	18.3464	6.76853	2.14256	2.83972	9.82812	0.310782	8.77575	3.32097	3.50051	1.49624
Tango2	128.74	103.998	142.509	157.501	148.366	187.558	185.637	176.322	198.059	219.011	280.746	250.883	261.973	275.548	574.944	728.547	96.5392	214.749	89.6385	130.425	103.326
4833413E03Rik	0	0.442015	0	0	0	0	0.885314	0.0504553	0.0609331	0	0	0	0.0690586	0.0870263	2.43876	1.36364	0.124264	0.144247	17.9673	0	0
Aldh1a2	62.3679	64.236	162.935	3.83107	3.62512	1.92645	1.77055	6.09165	0.14547	51.9457	104.606	57.0488	95.7478	11.4792	36.1329	41.9451	38691.8	46428.6	15116.1	17330.8	17052.6
Ndufs2	4439.21	4115.27	4575.76	3850.34	3565.65	3370.52	3300.23	3203.65	3270.6	4759.59	5736.37	4736.5	3341.41	3134.41	5981.39	6652.88	3265.45	4434.87	4286.09	5580.63	4280.87
Snx31	0	2.49532	0	2.87004	4.53405	4.85495	1.76861	3.11077	1.73491	1573.27	2086.05	2485.08	1.82486	0.226029	172.002	126.88	10.2627	0.441254	8.16662	8.94793	2.61714
Atraid	425.175	363.534	476.74	682.858	663.606	799.154	663.484	625.846	722.251	669.917	695.4	767.661	1214.07	1191.97	786.099	840.932	727.125	763.417	642.821	816.393	686.28
Cad	5324.74	4104.85	4338.45	6592.37	6222.86	3132.15	3901.88	3605.35	3332.33	1562.03	1488.57	2141.39	710.331	695.753	595.819	516.812	6256.47	4189.63	6209.36	4885.11	5772.02
Lypd8	0	0	0	0	0	0	0	1.55896	0.0825787	5.33037	18.2099	13.9322	0.0943395	1.95384	0.0798317	0.0863347	0.175541	0.206954	0	0	0
Sh3bp5l	990.46	1063.75	982.717	953.698	905.746	926.152	883.743	846.886	860.073	1575.7	1415.41	1312.81	1296.59	1355.2	819.512	857.769	707.565	479.639	833.399	888.861	812.29
1810065E05Rik	0	3.99212	0	0	0	0	0	0.0207989	0.0247471	0	0	0	0.0276886	2.93	0.0231488	0.0247764	0.0473466	0.0537611	0	0	0
Atad1	2876.33	2535.07	2762.01	2675.74	2557.95	2967.05	3026.3	3544.06	3629.98	2496.67	2529.16	2150.86	3071.11	3113.63	2230.64	2435.42	1481.42	1557.63	2536.95	2922.92	3450.94
Pten	2920.52	2603.57	2644.09	4519.76	4039.02	5758.28	5887.01	5860.39	6353.93	1706.56	1779.41	1955.99	4553.87	4399.51	2478.52	2698.64	2018.62	1535.41	1748.31	1586.74	1691.2
Pea15a	2716.47	2469.64	2703.86	2129.25	2161.05	2162.01	2600.32	3051.26	2831.86	3153.78	3296.42	3384.33	3133.74	2991.84	7490.62	7234.51	1671.16	2022.77	1108.17	1361.95	1274.55
Timm23	1230.12	1176.41	1176.12	214.161	212.991	224.668	255.695	380.964	320.088	1083.68	1101.24	998.67	435.115	448.216	395.86	406.712	874.818	1033.26	684.962	1007.42	879.546
Tnfaip8l2	3.29431	3.11363	0	0	0.894411	1.93193	1.77784	4.45967	3.21418	2.53327	0	3.89466	1.78058	2.03606	2.69163	1.51055	6.9986	12.2692	11.4527	3.62125	1.53594
Trnt1	1004.86	891.574	911.672	843.248	800.15	883.166	832.774	1091.75	1154.56	764.321	667.699	617.151	772.817	759.332	569.075	607.206	951.366	1203.36	888.661	1160.86	1177.3
Ly6g6e	11.0103	10.9452	16.1861	1.90806	4.53349	1.92073	1.76024	4.61241	1.75437	14.7942	45.3677	21.2307	8.37008	9.52133	39.0203	40.676	5.3159	0.373715	0	1.6884	0.408912
Ehmt2	6334.48	5615.93	6033.19	6152.48	6365.76	5345.96	5500.12	4812.13	4849.62	5340.21	6191.42	7154.46	5982.41	6281.62	3066.21	2967.47	8422.78	6376.4	9002.52	7995.98	7205.13
Elof1	1465.6	1378.79	1566.77	946.013	931.233	1116.67	1110.39	897.67	936.097	1079.73	1251.58	987.994	759.673	682.543	690.325	658.744	1249.47	1487.43	966.68	1415.88	1198.17
Med16	2346.02	2163.11	1841.15	1171.71	1239.82	1442.96	1489.91	1398	1390.66	1873	1874.68	2293.62	1197.94	1192.41	1099.41	1070.92	3429.86	2629.47	2684.14	2580.37	2463.03
St3gal1	115.986	209.673	228.577	889.351	819.269	951.562	615.23	161.451	183.909	204.158	286.956	234.094	408.79	378.921	458.501	442.941	4508.96	3490.45	1600.78	1106.48	1764.23
Tmem259	3806.57	4296.4	4016.61	2655.57	2743.65	2587.97	2615.79	2610.72	2527.81	4231.64	4249.77	4892.57	2539.04	2581.4	2445.19	2509.26	4802.75	3312.29	4426.33	3497.6	2778.83
Rnf170	419.203	303.42	327.705	219.927	222.1	339.97	336.733	486.855	422.879	395.669	503.561	407.977	472.81	444.247	225.29	220.122	532.181	345.663	297.541	341.987	364.311
Clip3	1092.15	1111.8	1234.55	2096.61	2315.82	1441.01	1643.74	1200.86	1124.6	269.673	251.858	254.075	204.521	189.622	38.811	32.2083	3235.09	3570.31	4225.67	3907.62	4526.85
Thap8	0	0.417626	2.73592	4.82288	0	3.93565	1.80039	1.55144	4.5344	1.91668	0	0	0.0907563	1.93648	0.076748	0.0829516	2.50005	0.19767	8.81775	1.1408	1.59375
Myl2	0	0	0	0	0	0	0	0.0306105	0.0365984	0	0	5.39649	0.0411189	0.0510718	0.0344588	0.0369559	0.0714502	5.71449	0	0.586628	0.515781
Dedd	98.3505	81.521	91.3891	222.829	228.505	274.569	241.24	124.025	136.259	60.9349	98.7992	57.5923	194.327	204.182	80.0573	97.5479	145.533	86.7946	146.357	118.992	94.0069
Mcemp1	3.81803	1.44944	0	6.72917	5.46444	16.7322	11.9504	5.9565	0.108012	5.81235	0	7.90181	0.12459	0.161869	0.106038	0.115254	2.75329	0.291344	7.67385	10.5065	3.21578
Nit1	629.832	450.924	651.683	737.602	716.402	799.149	812.758	658.713	733.363	712.944	904.385	818.715	1049.46	999.1	1337.52	1367.04	515.388	755.154	691.842	757.133	581.106
Pax5	0	0.939852	0	3.84599	4.56633	14.8554	15.8654	1.57918	0.091432	0	0	0	0.104801	0.134651	1.42271	5.24227	0.197845	0.234877	0	0	1.554
Prdm15	676.337	701.658	689.945	862.465	981.32	805.021	800.943	806.49	673.153	450.207	541.178	571.671	458.169	412.613	230.691	220.197	729.543	654.837	1087.66	710.023	721.533
Rnf168	1463.35	931.821	1655.55	1471.37	1320.85	1673.55	1665.62	1303.86	1251.23	497.708	774.019	682.078	682.272	810.002	463.872	480.573	1554.97	2058.22	1229.1	1344.53	1613.77
Tctex1d2	242.162	199.79	349.84	704.021	580.805	519.776	361.334	245.01	308.874	255.612	235.458	225.283	294.966	270.039	132.062	147.744	160.568	189.855	205.684	282.168	232.175
Chp1	3015.8	3047.46	3424.16	1113.12	1103.27	1132.28	1159.5	1451.78	1503.12	2667.59	2658.98	2570.61	3230.76	3327.09	2273.16	2188.88	1417.29	1245.62	1252.52	1654.48	1680.8
Sval2	0	0	0	0	0	1.01653	0	0.00317729	0.00374825	0	0	0	0.00416366	0.00507746	0.0034668	0.0036978	0.00692946	0.00778174	0	0	0
Trpv4	2949.31	3687.32	3213.03	1402.21	1523.83	1640.3	1883.09	2141.78	2196.81	6131.75	6632.49	6520.25	5751.43	5823.83	5113.81	5183.76	32.4148	19.9649	24.7473	37.3561	10.3267
Klhl3	294.669	343.175	397.132	369.757	374.126	587.162	524.249	352.55	320.041	607.041	567.337	543.442	653.98	599.772	860.357	1029.76	91.6436	125.929	57.1778	34.3179	52.1237
Tvp23b	771.971	868.019	1081.24	1074.72	1012.26	921.269	746.3	936.469	1026.31	1394.55	1662.2	1283.4	1084.11	1147.2	1043.27	1118.02	542.52	552.017	369.304	584.858	482.001
Dnajc7	2642.9	2692.54	2603.73	3181.88	3301.67	4057.35	4291.45	3514.23	3576.19	2535.83	2338.78	2165.27	3023.39	2838.18	1644.44	1657.17	3565.92	4944.26	4094.85	4645.22	4102.6
Zfp385c	0	3.58631	3.12808	3.83483	3.63044	0.946549	1.76647	1.61585	0.112384	0	6.39681	0	5.00136	3.8953	6.55431	4.21563	2.78548	0.307245	10.491	23.0624	28.0724
Cacybp	2499.73	2261.96	2602.21	2232.99	2013.59	1820.07	1992.33	1941.61	2049.47	1600.61	1747.03	1503.07	1354.47	1424.85	1139.41	1137.78	3107.36	4467.45	2101.24	3356.3	2815.26
Cluap1	165.817	129.127	150.046	307.339	350.479	348.789	289.429	236.02	253.44	162.448	215.275	173.652	173.128	183.868	202.559	208.882	214.621	248.099	321.114	327.572	224.501
Zswim7	113.895	92.028	100.045	75.8646	75.5421	91.8153	85.5151	101.622	109.34	93.0978	115.346	139.346	61.1363	84.5241	117.208	141.884	140.495	169.739	127.033	175.331	140.914
Pigl	244.931	261.054	323.989	347.675	327.71	334.119	341.306	313.662	242.409	325.664	403.61	376.382	293.316	313.086	140.048	161.652	305.711	162.044	319.688	230.774	266.326
Ndufa2	1031.91	1142.21	1216.31	994.034	999.506	1124.48	1061.23	994.742	1113.45	1018.69	1266.99	1163.98	1057.82	1049.85	1351.05	1527.35	968.718	1810.4	789.872	1566.96	1115.58
Pam16	283.66	346.394	409.077	276.597	290.382	258.878	211.114	256.958	266.159	372.568	338.672	270.822	240.662	230.737	286.474	309.084	273.766	331.635	403.973	377.699	330.757
Glis2	1764.65	2243.61	1954.11	2173.44	2446.89	2390.63	2037.83	2047.67	2098.6	3185.28	4170.63	4040.54	2084.3	2005.92	4198.42	4238.33	2432.45	1925.24	2809.74	2160.27	2541.64
Cox6c	2082.67	2257.74	2374.49	1605.82	1552.05	1853.29	1823.93	2398.62	2356.73	2902.65	3452.26	3050.18	3300.06	3278.52	3248.49	3806.73	2045.62	3058.66	2017.65	3040.18	2489.9
Bicc1	2905.06	3572.19	3461.69	1642.32	1875.21	3417.43	2736.84	1987.96	2249.08	4398.02	4014.77	4459.04	3331.44	3357.34	5790.64	5652.96	3275.16	2582.58	1389.22	1257.4	1557.46
Ube2z	5222.36	5433.39	4810.42	3937.74	4066.32	4287.91	4492.57	3896.6	3815.39	5400.65	4912.21	5172.26	6011.94	5872.84	2832.98	2857.42	4608.31	3479.56	2960.9	3463.11	3292.32
Gip	3.57445	0	0	0	0.92331	0	0	0.0159181	0.0188946	0	0	0	0.0210977	0.0259423	0.0176182	0.0188385	0.0357988	0.0405191	0	0	0
Tmem87b	1228.78	1334.22	1227.56	1844.02	1594.85	1587.56	1513.59	1717.54	1664.58	1874.31	1811.45	1774.04	1787.62	1739.59	1721.5	1837.92	816.07	738.703	1441.77	930.508	1128.19
Anapc1	5649.81	4906.92	4948.15	7730.47	7043.03	6653.16	7158.48	6317.52	6100.73	3398.44	3439.87	3606.26	4428.81	4652.75	2194.79	2248.99	9260.48	5577	7090.38	5990.29	7641.62
Mertk	295.785	329.576	312.607	379.363	300.389	241.283	202	125.603	145.889	500.389	566.831	485.703	15.0264	20.8918	695.24	807.145	1560.49	1254.68	160.763	166.663	152.851
Tsg101	2117.05	2234.82	2259.94	1278.32	1217.06	1293.48	1338.82	1556.29	1511	1820.97	2037.42	1648.55	2044.64	2103.21	1051.44	1066.73	1769.5	2178.35	1550.87	2228.04	1918.63
Hps5	802.367	875.837	742.609	979.628	1082.35	1008.22	1023	936.502	1045.36	1233.26	1122.88	1160.65	1219.24	1280.33	1337.72	1371.44	1150.98	1178.49	1733.29	1200.1	1262.02
Map3k4	1865.9	1576.98	1612.9	3341.33	3369.96	2371.1	2400.1	1926.67	2024.12	1438.1	1462.03	1800.07	1810.78	1745.33	1260.65	1354.96	2592.44	1604.87	2781.48	2102.9	2418.95
Piezo1	1896.26	1860.55	1990.16	941.203	1100.54	1101.01	1074.85	3427.6	3359.21	2906.48	2763.1	3163.39	6652.54	7034.57	6992.35	6399.18	3467.32	1641.21	2725.47	1455.62	1959.26
Blk	0	0	0	0	0	0	0	0.00603061	0.00712406	0	0	0	0.00792268	0.00967913	0.00660095	0.00704461	0.0132415	0.0148955	0	1.50761	0
Rnf166	677.457	888.545	708.805	452.352	496.106	480.647	500.555	483.982	492.658	854.976	714.58	821.56	507.563	534.375	290.626	419.22	1005.22	821.724	746.453	784.993	662.085
Ankrd28	2331.06	2189.77	1882.04	2227.22	2003.58	2081.91	2184.39	2730.08	2738.29	1610.9	1204.15	1455.89	1957.38	1899	1595.04	1666.8	1491.19	1031.17	1631.65	1691.95	2026.49
Ankrd52	4324.22	3499.94	3546.16	4070.28	4375.84	4398.31	5627.6	4895.65	4440.89	2812.67	2742.86	3001.26	3287	3443.62	1307.35	1243.65	3982.37	1577.19	4188.75	2238.19	3303.36
Pkd2l2	302.53	448.078	341.275	131.567	128.336	156.288	217.498	309.147	297.747	413.115	238.151	289.202	261.998	215.697	110.743	105.992	236.769	156.436	325.942	218.098	237.714
Srp19	825.639	779.059	929.448	726.075	718.221	775.696	841.879	803.565	850.549	674.388	745.35	790.381	759.629	808.034	417.211	435.987	1271.47	2035.37	1084.13	1258.19	1126.11
Tmbim7	0	0	0	0	1.86961	1.00349	0.95402	0.0119635	0.0141732	0	0	0	0.0158001	0.0193775	0.0131822	0.0140843	0.026646	0.0300838	0	0	0
Klra17	0	0	0	0	0	0	0	0.00865488	0.0102371	0	0	0	0.0113968	0.0139471	0.00950117	0.0101449	0.0191233	0.0215464	0.776043	0	1.40664
Wdfy2	903.058	720.423	868.591	1067.03	1040.48	1120.58	1101.29	1264.98	1084.92	808.639	742.139	921.386	1354.24	1192.2	637.025	701.877	833.186	546.466	1327.22	1081.66	1363.35
Rbsn	1318.97	1028.63	1104.86	1294.65	1221.62	1355.05	1413.48	1377.03	1366.83	872.855	990.444	1054.59	1051.26	1072.37	806.252	802.157	2000.79	1612.86	1299.54	1293.15	1504.21
Mrps25	690.73	715.801	702.338	629.075	580.768	731.745	730.855	666.137	628.815	573.563	700.746	752.143	507.568	455.696	465.103	477.675	535.008	679.85	566.17	821.862	649.967
Dguok	375.422	343.676	480.019	659.814	714.597	644.799	585.225	466.039	481.541	430.957	586.97	496.198	784.132	744.08	287.938	293.936	416.745	754.77	702.286	671.392	532.183
Camta1	678.511	789.545	755.044	1262.01	1284.46	1272.03	987.529	379.483	443.61	569.039	474.674	560.538	473.023	495.095	285.322	293.99	328.185	390.501	1441.25	1323.5	1823.72
Csf1	238.763	418.998	254.952	78.7415	163.834	388.802	235.669	265.991	231.419	1040.59	331.624	284.057	1016.53	1171.48	4827.92	3272.13	850.333	716.204	118.634	161.816	178.709
Strip1	1703.9	1420.04	1420.79	1184.2	1452.84	2002.79	1900.43	1602.57	1617.08	1269.82	1347.22	1678.55	2026.48	1853.92	726.354	821.689	2606.96	1688.23	2081.97	1719.79	1598.83
Kif1a	98.2937	143.221	95.1078	4742.66	6211.19	2144.49	1394.38	1220.21	1357.29	190.668	168.384	119.749	1784.17	1763.74	88.1318	50.3233	175.426	61.817	262.954	210.159	315.208
Alx3	0	3.35617	0	0	0	0.961789	0	0.0550573	0.0666483	1.95961	5.26262	0	1.65702	0.0957242	0.0638316	0.0688249	0.137381	0.160097	6.73046	1.17307	3.53219
Slc25a11	2211.54	1757.49	2337.89	1433.9	1566.62	2041.85	1894.02	2240.31	2190.44	2880.82	3524.59	3335.53	3958.98	3820.14	3630.84	3742.66	1912.57	2217.63	1717.26	2120.39	1813.43
Chrne	0	0.416142	3.91413	0.952344	1.81564	0	2.73511	4.34092	3.1117	0	0	3.4265	4.67477	0.118003	1.38783	0.084568	0.171623	0.202091	6.52331	1.77808	5.22835
Cmc2	371.108	301.888	359.526	239.139	232.117	264.741	317.63	286.807	234.505	194.559	265.248	273.047	169.873	185.795	230.572	252.064	610.649	687.17	275.46	417.009	303.771
Chfr	1087.24	1115.53	1135.04	989.233	1062.32	1293.5	1410.76	1282.93	1270.2	1655.97	1446.22	1404.94	1507.46	1550.13	443.878	550.166	532.696	423.965	879.658	882.196	828.237
Ceacam16	5.81512	2.06591	8.65759	1.91669	5.49681	3.92684	7.43527	1.56364	3.13404	0	0	0	0.0966452	0.123614	1.40008	1.46186	0.180399	0.213002	0	0.507601	0.426567
Hoxa2	13.1229	10.8408	27.3177	18.2351	9.08242	24.3923	1.7642	52.3245	36.5536	7.60891	5.16373	22.6231	15.0436	15.2832	8.18277	9.95209	185.755	250.31	213.291	136.885	131.326
Adam28	0	0	0	0	2.72	14.7692	6.39326	4.50316	3.25118	0	34.9446	15.0161	1.80222	2.06856	0.103311	0.11223	0.234805	0.282067	0	0.493633	0.411724
Ankrd53	19.2994	11.9248	2.00269	35.5455	41.9008	47.9207	21.8215	10.5812	14.3812	30.2377	16.3964	26.0975	23.1016	18.8713	4.17786	0.148746	34.342	17.0569	61.0876	14.4183	20.8609
Tex261	2048.43	1887.3	1949.86	1596.22	1646.73	2159.09	2508.42	3021.28	3017	1778.55	1903.38	1868.36	2214.36	2107.03	1545.74	1595.8	2262.29	1518.52	1369.92	1452.63	1437.51
Fam120b	845.5	674.87	952.53	1165.95	1212.52	1614.93	1634.67	1609.97	1560	932.6	1211.67	1070.69	1876.46	1870.63	944.789	888.459	816.017	866.725	1175.92	1051.41	1033.55
Tbp	986.66	718.379	805.667	760.654	747.356	822.601	928.369	709.468	761.844	473.324	621.464	665.486	561.951	614.994	378.56	364.974	574.472	991.64	995.76	951.779	1003.94
Psmb1	3481.34	3459.66	3816.37	4356.49	4151.9	4000.68	3654.31	3240.95	3229.39	3101.09	3044.88	2975.17	3102.48	2958.15	1930.91	2182.09	2573	5373.21	3117.69	5047.68	3876.91
Dll1	94.9731	236.421	105.333	60.4929	77.355	48.8129	58.1859	121.118	125.297	547.997	688.243	621.316	780.507	840.989	946.543	925.085	0.353059	8.85447	267.847	153.979	198.014
Nol3	0	4.04218	7.39117	6.71036	5.44217	13.6538	16.3481	17.9836	20.6301	7.62039	0	0	13.3205	29.8514	100.708	115.896	5.35926	6.10203	6.08367	3.49753	4.79357
Fhod1	447.332	286.094	437.472	382.24	467.887	532.434	625.272	343.62	318.489	391.115	543.336	483.968	489.424	517.48	247.993	267.505	2319.22	1249.92	968.218	686.486	605.398
Plekhg4	66.443	82.3336	72.2321	1.90864	11.8137	41.9951	60.077	56.7441	55.4226	21.1147	40.3514	3.1883	5.15527	7.78736	2.842	7.16681	175.528	167.666	47.6101	20.4326	24.0841
Slc9a5	130.408	99.8146	158.679	84.5048	83.729	132.841	101.881	86.7634	101.526	75.058	36.5266	90.8977	61.1787	54.6562	48.1571	37.8054	1451.98	650.212	670.235	343.941	398.108
Elmo3	443.975	439.414	414.287	1242.8	1309.95	1069.79	816.403	706.486	684.271	1062.45	1310.21	1252.38	1640.63	1583.55	887.348	868.802	52.1825	47.8935	135.206	69.9691	88.9997
Stc1	1082.16	2023.3	1441.71	2430.83	3099.59	4991.36	4215.01	3806.9	3967.29	3495.53	3193.28	2246.34	6439.96	5851.86	2992.73	2493.9	537.677	318.127	510.855	598.112	588.748
4931428F04Rik	394.856	366.248	346.555	341.907	395.981	466.993	506.065	446.553	519.411	220.89	235.96	164.727	252.22	225.159	69.4804	68.4394	315.672	273.363	777.724	473.191	700.288
Tppp3	156.449	144.873	134.999	60.4936	58.2395	79.102	78.2151	67.3508	63.532	137.409	146.137	160.918	159.901	213.691	177.191	179.591	189.892	580.393	453.26	317.387	238.902
Msh3	1310.17	1117.63	1008.54	851.89	832.008	1265.17	1320.65	1499.43	1431.69	719.98	660.236	830.878	586.715	562.605	495.832	544.594	1131.24	927.908	1501.94	1331.87	1478.94
Adamts13	0	0.395471	0	24.0567	15.5066	26.502	1.76232	3.10863	0.120496	0.555127	7.41403	0	1.83681	2.12252	1.49409	0.129915	0.277423	0.337994	36.6988	19.0333	15.636
Tmem208	581.786	529.499	559.167	401.45	491.558	528.529	534.247	448.124	453.047	572.95	699.738	539.511	662.296	560.535	406.459	477.615	372.431	724.182	584.161	734.262	538.239
E2f4	2641.41	2570.27	2506.48	1504.98	1635.81	1452.73	1503.57	1039.59	1118.28	1967.44	2058.16	1804	1161.69	1194.27	694.388	683.87	2742.52	2161.64	1917.58	2040.09	2145.98
Surf4	5220.09	5784.97	5374.97	5117.14	4691.7	4947.36	4921.25	5103.33	5193.25	5117.98	5224.27	4900.77	4896.68	4857.03	3834.99	3904.52	7279.39	7345.55	5189.99	5907.51	5834.64
Surf2	387.613	446.818	417.047	549.364	519.784	522.673	532.438	561.556	560.652	350.658	259.338	362.39	318.125	300.132	330.526	310.608	537.293	429.244	700.94	614.599	494.77
Dnajb9	2206.62	2923.45	2354.1	171.903	187.502	335.065	330.326	823.057	839.573	3627.96	2277.73	2686.65	832.229	916.908	7398.04	6390.22	483.462	554.914	981.816	1191.56	866.712
Naf1	1034.21	1085.78	1186.8	976.753	995.875	739.549	644.36	621.388	603.535	867.126	738.448	760.411	316.543	380.792	822.118	760.278	857.721	944.427	713.94	823.615	1015.47
Yes1	1191.75	1264.13	1292.72	1038.21	937.602	1158.67	1338.84	2089.31	1987.54	1042.44	935.136	1021.27	1825.43	1913.76	1113.98	1066.66	840.666	933.57	631.715	788.501	830.417
Ppp1cb	5967.78	5953.93	6352.87	5849.94	5055.82	6193.97	6152.71	7083.7	7491.28	6888.22	6621	6144.15	11386.2	11543.2	6722.42	6608.57	5061.91	4744.29	3547.84	6259.77	6594.69
Gorasp2	2725.34	2583.22	2723.8	2362.64	2301.24	2434.59	2679.51	3288.68	3343.33	2382.98	1953.31	2149.76	2601.59	2600.07	1737.67	1776.87	3235.63	4451.07	2331.86	2758.55	2764.56
Tsen15	948.568	751.937	761.582	575.291	512.493	507.028	476.89	524.288	563.891	395.607	518.326	617.779	318.163	335.775	204.042	221.581	744.242	1258.38	645.614	978.448	800.3
Oc90	2.22139	1.52862	0	0	0	0	0.87134	1.54654	0.0776051	0.576956	0	0	0.0884937	1.9253	6.00744	7.39276	0.163364	0.191878	2.05256	2.44273	4.03778
Efr3a	1690.57	1538.26	1495.57	1340.74	1363.62	2304.67	2449.26	2831.63	2749.38	2296.3	1890.61	2036.56	3146.73	2974.75	1957.41	2023.2	1631.62	1318.02	1237.33	1074.92	1250.36
Trappc2l	248.217	321.222	302.934	253.544	224.831	287.208	291.216	343.561	258.276	409.165	520.589	485.741	370.751	356.245	420.971	464.923	281.221	515.225	424.66	533.05	427.097
Acsf3	567.393	399.677	515.009	462.919	527.061	450.363	448.677	467.538	470.468	502.269	587.492	538.948	517.409	500.61	909.782	1028.58	365.054	448.813	573.103	549.271	491.429
Ddx19a	1733.79	1829.83	1886.97	1588.54	1477.42	1268.09	1192.29	1311.35	1206.93	1371.98	1398.29	1328.82	903.029	939.344	646.406	550.197	1766.91	1896.95	1449.38	1774.21	1799.24
Galns	222.752	291.882	229.147	602.192	541.636	476.755	304.863	271.926	282.042	174.622	236.476	251.896	395.49	345.061	833.689	759.878	424.026	384.684	641.556	513.056	545.46
Gata2	1454.93	2975.18	2559.11	765.445	786.483	1174.29	1081.22	743.912	697.05	7507.8	11780	10217.1	631.245	607.648	5007.07	4735.3	86.6582	64.5697	26.8176	31.9174	44.9917
C8g	90.1496	51.71	59.656	86.4375	74.6401	65.4385	69.142	46.4136	53.9708	64.8378	83.9917	78.2361	64.3573	84.3899	97.135	87.6327	83.9116	83.7168	156.91	102.768	81.4253
Entpd2	13.6779	46.5326	35.967	97.0209	130.229	32.2142	20.8747	9.11019	22.3386	50.7349	105.535	82.8345	72.391	67.401	71.7395	63.894	88.3997	47.5887	0.577649	1.69629	0.96077
Rabl6	3452.63	2820.25	3336.3	4241.24	4354.91	3363.7	3171.92	2798.87	2736.83	2250	2640.28	2255.22	2163.4	2116.53	1376.61	1478.93	3775.26	3353.97	3576.26	3121.74	3005.08
Ptgds	28.6063	54.2721	71.97	14.3933	29.1089	238.38	410.569	313.543	402.01	50.6447	113.13	27.048	769.922	733.427	288.914	385.216	0.351513	0.439442	0	0.500447	0
Edf1	1500.33	1627.24	1659.76	1063.18	1134.23	1560.2	1706.54	1417.41	1449.25	1742.6	2031.56	1806.76	1985.34	2168.81	2310.39	2229.17	1279.27	2456.81	1728.35	2204.46	1664.87
Clic3	48.6566	50.7653	37.0655	27.8428	39.1359	40.0399	49.1356	32.9485	34.9446	69.4543	38.2176	99.6403	41.2614	35.7632	66.3888	81.7398	17.677	36.5343	37.2161	17.4048	15.8059
Npdc1	613.247	758.155	774.977	474.44	532.516	591.045	806.392	882.669	939.166	775.913	818.775	856.487	1382.08	1364.36	798.109	792.252	488.278	538.022	767.136	585.486	532.118
Fbxw5	1393.61	1161.53	1221.64	1095.84	1244.38	1425.38	1511.77	1493.54	1455.54	1327.65	1454.11	1844.01	1804.08	1780.8	1355.15	1432.81	1749.7	1398.62	1972.17	1655.14	1520.68
Slc25a13	1395.32	1217.57	1300.27	1794.08	1584.85	1373.61	1298.79	763.289	875.945	803.481	930.361	894.706	1649.15	1623.27	1689.41	1789.05	488.363	384.985	724.95	882.184	919.053
Ube2i	6119.44	6153.94	5565.03	4687.83	4690.8	3926.42	3749.86	3687.52	3471.73	4212.96	3811.57	4298.52	2713.72	2568.34	867.647	867.709	5401.69	5131.15	7395	5695.45	5424.09
Tsr3	320.691	290.845	336.308	374.562	407.814	414.226	396.812	367.458	339.014	242.73	412.563	361.863	316.445	363.764	182.693	160.303	428.905	526.427	765.253	711.395	659.491
Unkl	290.333	437.57	388.12	257.39	253.059	224.684	171.974	165.891	179.095	439.448	301.462	371.41	199.482	193.255	170.649	201.963	332.701	153.678	332.145	244.09	344.019
Lrrk1	1768.07	1756.02	1778.22	1342.67	1425.53	1430.27	1887.69	1578.66	1514.14	2426.78	2323.02	2745.6	1711.84	1771.44	1176.64	1088.97	1335.87	716.42	403.823	399.303	344.376
Aldh1a3	4790.31	5584.48	4635.4	2874.54	622.628	8034.58	6365.68	32340.9	32778.4	8989.27	8934.92	10917.4	11892.1	9908.77	90.77	9.91019	74.3054	81.2571	107.608	172.108	136.907
Actn1	3195.95	3956.76	3579	3849.38	3646.68	2356.42	2248.07	1535.45	1685.3	3383.07	2847.08	3230.52	3265.58	3286.17	3577.72	3372.52	9954.58	10218.9	2855.96	2588.09	2652.77
Sirt2	1077.8	1113.4	1171.6	1394.54	1366.36	1335.51	1316.99	1093.32	1103.98	1278.2	1266.96	1346.05	1385.65	1362.85	1439.02	1519.07	1210.17	1846.75	1220.8	1326.99	1102.9
Hnrnpl	15359	16495.8	14216	13822.4	14267.2	13750.8	13427.7	13108.5	12814.4	11669	9560.62	11812.1	7111.13	7380.28	4867.78	5049.22	14073.5	18201	16516.8	16807.1	13695.3
Nolc1	3736.9	3624	3364.28	2606.59	2842.87	2883.02	3281.14	2815.31	2854.03	2620.63	1769.85	2471.15	1120.56	1076.27	1151.44	1101.62	4785.43	5556.83	4773.02	4640.4	4392.7
Casd1	2448.91	2016.06	2051.62	1612.55	1492.89	1616.87	1866.74	1947.55	1932.23	1819.68	1895.96	1893.92	1843.68	1837.11	1276.6	1342.39	1197.97	1081.27	1579.18	1627.91	1974.77
Cnksr3	1631.47	2259.5	1587.15	1236.06	1593.94	781.546	958.362	1014.18	959.892	2460.21	945.762	1274.42	759.71	701.325	1943.91	1860.13	944.15	869.554	1358.92	1241.16	1217.39
Mtmr1	736.054	587.529	658.153	663.648	567.108	756.162	719.916	852.808	856.841	895.409	929.931	1182.42	1128.48	1147.06	903.324	885.497	510.446	343.159	514.348	496.636	502.389
Hmgb3	3942.2	3218.54	3221.19	1438.71	1466.49	1648.12	1664.66	1389.07	1352.69	1835.71	1506.68	1458.1	1074.41	948.787	245.371	234.141	4009.05	3751.9	3835.99	4575.26	4750.09
Map2	654.163	528.374	613.453	399.525	390.503	1382.43	1796.75	2304.1	2258	157.267	126.381	154.16	542.209	523.213	1135.12	1079	251.816	357.099	218.07	192.635	234.301
Cyp2j9	55.3242	22.9061	51.1261	17.2751	1.80214	13.643	1.7635	21.0401	28.641	28.8421	113.628	23.1918	34.7157	22.7365	160.031	151.967	51.8342	53.0007	24.0544	17.4044	13.5998
Nipsnap3a	0	0	0	0	0.924367	0	3.97628	0.0145113	0.0172129	0	0	0	0.0192088	0.0235976	0.0160355	0.0171415	0.0325223	0.0367775	0	0	0
Abca1	234.346	195.549	202.209	21.1171	13.6367	183.635	291.195	401.862	367.583	832.485	1020.95	1223.04	1615.74	1469.07	1586.3	1357.07	227.162	273.526	567.552	547.432	604.821
Nipsnap3b	635.395	562.949	538.12	386.08	364.105	515.818	547.884	521.32	492.671	1185.2	1206.02	1161.37	1093.83	1066.42	592.971	662.781	591.668	512.922	474.991	569.786	534.887
Lage3	845.657	791.194	824.037	595.46	547.997	506.051	492.364	515.33	652.546	673.8	853.418	717.73	496.027	448.188	331.91	316.226	500.512	682.585	483.983	850.894	592.719
Ubl4a	1314.01	1220.71	1272.82	1109.29	1007.7	1214.36	1207.77	1262.04	1371.56	1333.46	1107.98	1089.02	972.18	1008.64	1153.92	1246.19	1330.81	1359.48	1043.33	1148.72	1055.57
Gdi1	2804.93	3127.88	2993.93	4759.87	4506.92	3715.4	3513.22	3082.66	2983.93	4716.58	4632.04	4653.83	4405.63	4305.83	3002.16	3018.89	3282.65	3735.71	5489.08	4207.65	3262.07
Sash1	1200.08	1174.67	1100.05	1477.14	1088.72	989.654	863.711	1048.49	953.517	843.318	893.683	945.797	594.954	607.585	1149.89	1175.17	1384.94	1529.2	1274.01	926.316	1216.89
Gadd45b	1962.06	4709.23	3007.39	1214.92	1466.48	743.438	420.434	933.588	1218.11	7253.23	5701.87	5138.45	914.629	815.722	17945.5	16457	118.692	382.193	211.866	305.642	208.443
Slamf6	0	2.15851	0	1.92298	2.74759	2.95721	1.81992	1.51839	0.0672535	0	0	0	1.65973	0.0966511	0.0644338	0.069482	0.138787	16.4065	0	0	0
Slamf1	0	0	0	0	0	2.02276	1.93683	0.0176379	1.40273	0	0	0	0.0234133	0.0288228	0.0195598	1.16956	0.0398355	0.0451383	0	0	0
Zdhhc12	282.541	177.266	298.107	307.332	284.007	305.777	384.083	427.121	348.466	567.284	695.705	571.327	469.465	481.619	136.068	124.107	150.741	156.511	305.847	246.477	241.521
Endog	90.053	104.062	151.781	70.1002	94.6603	77.1529	155.634	73.3009	84.0713	212.067	244.244	286.149	115.412	146.227	192.967	254.326	76.7608	59.018	66.1733	59.7115	65.9092
Cybb	0	2.47981	0.93109	1.90824	0.891864	0.945396	4.49724	0.101417	1.75228	0	0	0	43.2656	50.4928	36.1463	33.679	2.86336	11.241	3.32869	7.79657	0.408197
Golga7	1764.22	1563.45	1722.8	875.898	848.389	943.727	845.495	1070.93	1050.16	1768.98	1963.56	1912.31	1211.07	1284.17	767.639	781.298	2133.92	2102.96	1536.4	2067.34	2188.43
Xk	161.405	181.51	137.132	220.895	245.783	306.778	370.483	541.813	495.37	177.885	101.948	153.113	140.194	163.249	52.1524	50.3324	113.752	31.2148	59.2485	66.3435	125.913
Pcolce2	14.9399	3.52545	16.1752	0.948245	2.71143	3.87503	12.7215	6.09635	4.91448	1.83251	0	0	0.151105	0.199371	11.9786	21.9402	94.0202	29.7883	10.2847	14.5044	9.26217
Cd48	0	0	0	0	0	0	0	0.0144515	0.0171415	0	0	0	0.0191285	0.0234981	1.11579	1.14965	0.0323835	0.036619	0	1.41683	0.593751
Clpx	1118.74	994.617	1053.73	1185.16	1116.03	1135.22	1060.31	1133.63	1187.9	973.068	1130.83	1132.31	1074.32	1081.74	1749.37	1908.79	1419.51	1601.72	1132.41	1273.21	1217.41
Trabd	1300.71	1366.18	1368.62	1077.59	1258.04	1210.45	1235.07	1129.15	1168.9	1263.43	1572.2	1646.96	2219.09	2157.36	1151.28	1235.09	1353.03	869.53	1049.53	1110.02	873.354
Mov10l1	0	0	0	1.95346	0	1.00322	0	0.012163	0.0144109	0	0	0	0.0160664	0.0197067	0.0134049	0.0143229	0.0271034	0.0306041	0	0	0
Dennd6b	701.829	688.093	600.072	579.134	575.309	550.021	715.393	534.728	540.13	633.977	644.93	607.243	397.205	376.981	189.386	202.089	416.771	242.884	1334.35	855.752	583.925
Cd83	14.2392	8.76386	23.5278	15.3541	23.6478	46.8588	7.22557	0.115716	4.91071	1.205	0	5.42169	11.7331	5.87557	28.1715	58.6905	1136.45	1253.25	1162.14	1392.03	1504.92
Cltrn	28.0688	28.6448	48.8265	3.83072	2.71443	27.3234	33.6178	6.09679	25.5085	509.299	857.068	663.263	43.0436	45.2655	5217.78	6365.02	0.354267	0.443324	0	11.9745	1.52179
Ace2	20.3144	18.1698	39.667	0	1.80366	2.9013	0.859021	7.60196	4.9139	21.7404	67.9029	61.466	5.13396	7.76166	598.724	701.95	1473.83	1495.29	8.16312	30.0824	21.3037
Gzmb	0	0	0	0	0.931004	0	0	0.00635328	0.0075064	0	0	0	0.00834897	0.010202	1.06815	0.00742466	0.0139608	0.0157076	0	0	0
C4a	24.2006	19.2219	12.7592	129.685	148.437	129.019	100.169	25.5222	33.4	35.2641	26.4505	18.7293	41.3145	22.7606	13.507	23.8342	29.9579	31.1117	189.688	79.2218	81.5275
Ager	172.516	216.661	107.528	104.676	101.939	104.508	111.903	107.644	101.506	199.133	243.047	249.861	161.533	168.789	32.1699	26.6659	204.598	225.605	450.523	270.209	263.724
Atf6b	4428.85	4295.42	4332.63	1989.99	2013.58	2124.89	2654.03	2549.46	2374.16	3652.92	3545.83	3734.65	2255.64	2202.73	1070.16	1061.23	2474.35	2462.75	3188.86	2575.44	2718.87
Egfl8	14.2595	22.4399	29.0428	21.1223	24.5716	26.3653	20.8947	28.4124	22.2668	17.28	21.7229	18.2214	13.3615	20.7806	65.9861	62.0435	22.4383	33.4684	36.6142	18.6521	14.73
Notch4	48.5146	61.0717	96.1893	27.8388	20.0068	97.663	104.609	30.0189	41.368	218.997	195.574	216.972	21.6317	26.5324	1326.45	1262.27	374.463	545.24	133.846	137.068	111.029
Ppt2	286.933	347.9	322.3	455.24	451.51	461.123	455.07	373.438	370.68	185.545	242.861	238.016	242.36	240.166	793.734	826.611	401.862	265.068	536.553	497.343	455.151
Prrt1	4.8398	5.10133	5.24045	26.9078	12.7378	11.7054	17.2893	9.06416	4.92006	4.40533	13.2462	7.09689	1.84816	0.202047	21.1004	12.5426	10.1547	14.1285	38.9788	35.9602	29.3959
Rnf5	595.016	640.42	665.721	692.464	650.863	668.236	569.732	458.605	454.668	980.251	1001.79	924.829	983.486	877.21	562.331	636.328	264.115	549.085	584.124	687.661	504.061
Fam163a	5.93387	5.08729	1.47389	2.86853	0.892762	36.131	73.7726	219.931	206.178	0	7.81785	2.63461	3.50176	0.21801	74.2516	121.564	56.6303	36.4937	0	0	0.95928
Cacfd1	1677.32	1467.64	1681.29	1183.23	1654.93	1705.78	2162.56	1901.25	1946.48	1844.09	2168.75	1764.57	1825.56	1844.6	1232.63	1224.05	2225.25	1858.17	1893.41	1908.93	1983.03
Hivep2	711.66	847.061	634.958	879.743	1073.24	1220.23	891.019	1173.92	1206.86	1473.53	745.851	885.84	1670.51	1716.88	2276.72	1719.38	1089.37	816.553	269.169	155.17	235.95
Arnt	1608.71	1502.67	1553.69	3696.69	3242.52	2604.6	2256.29	1789.28	1785	1623.1	1824.67	1939.41	1791.01	1728.47	1485.8	1498.36	2996.46	2534.95	2106.08	1812.21	2031.98
Itga2	615.432	394.394	446.571	443.705	546.167	1705.82	1358.9	1980.16	1912.93	294.729	252.392	349.56	3740.48	4412.56	101.461	72.612	22.5758	0.443567	1.2738	5.33251	0.972447
Mocs2	559.051	549.34	481.592	457.153	484.27	574.439	623.436	809.482	864.72	635.873	676.264	672.168	627.804	678.659	822.033	934.139	894.519	1069.43	455.652	702.16	606.458
Nat9	220.583	203.982	216.27	389.937	383.246	270.607	245.712	273.363	285.13	245.333	284.948	306.389	341.035	266.284	344.995	320.174	190.09	225.98	357.696	308.78	272.939
Lpl	232.676	196.068	284.548	558.955	352.267	475.749	485.967	258.528	250.428	143.139	228.464	174.7	33.1437	65.8799	8881.09	9174.66	1407.27	1189.76	396.228	461.549	610.781
Atp6v0e	573.91	650.781	701.672	1061.26	1137.87	981.827	855.504	976.863	972.58	2261.66	2994.63	2328.64	3971.81	3819.7	3225.51	3487.51	453.888	616.172	610.299	878.531	698.843
Nkx2-5	0	1.74135	0	0	0	0	0	1.42852	0.0394069	4.32963	0	0	1.52426	0.0551356	0.0371612	0.0398735	0.0773101	0.0885274	0	0	2.52349
Zfp318	1320.04	1163.09	1169.42	1493.46	1490.16	1621.76	1759.34	1430.83	1499.89	1305.8	1315.85	1364.33	1417	1396.64	931.519	953.942	2818.77	1348.53	2314.71	1621.89	2192.8
Ttbk1	25.8633	33.9097	20.3036	2.86879	5.44178	1.92281	23.6052	29.993	28.664	28.1838	23.2525	24.2907	24.9063	11.5388	295.064	326.053	0.34262	0.426963	57.9653	32.5347	42.2859
Srf	10894.5	15911.8	10067.2	1130.41	1244.36	1211.41	1357.91	3993.71	4428.34	14804.5	9401.87	11833.5	766.347	802.599	2633.16	2514.94	2531.23	4663.43	6749.94	3972.51	5842.33
Gata3	3809.25	2733.83	4223.19	7110.99	7314.31	8168.46	7956.72	5067.48	5427.63	5672.97	7936.53	8803.19	10026.9	9799.71	4567.81	3949.06	251.777	170.434	8.17891	10.1695	2.62433
Gata5	0.967231	0.911085	0	10.5653	5.44858	0.945436	1.76112	0.100123	0.124151	0	16.1118	0	0.144107	0.189354	16.9479	16.3376	89.6169	36.618	3.33191	3.51473	3.714
Lama5	20773.2	24863.5	20548.4	30733.6	40144.4	26535.5	19910.8	24036.4	24475.7	39904.2	36115.2	41447.6	26204.7	27392.6	16098	14196.2	737.225	304.114	2648.05	1337.16	1687.33
Steap1	87.8563	164.39	124.854	53.7722	67.3478	54.6792	52.7322	225.329	289.391	360.114	103.628	232.261	156.437	181.62	38.8096	44.7301	27.5669	31.2128	11.6054	11.3527	12.497
Steap2	421.865	501.193	602.192	572.408	580.767	775.71	591.579	1100.6	1095.83	470.766	383.756	561.679	774.355	802.279	1177.56	1440.59	456.22	423.848	176.638	166.047	195.775
Hspa8	42322.4	53494.9	50101.2	13208.7	17484.2	11194.1	17286.8	20492.4	20281.9	39615.7	39074.4	30023.2	15853.2	15498.9	22278.1	22170.8	32018.3	52135	38364.6	47644.5	30772.7
Serac1	165.244	121.261	187.725	559.946	517.077	389.817	432.352	400.217	338.931	150.868	118.953	128.646	234.063	191.401	136.053	146.35	325.38	73.0052	462.728	337.2	408.447
Awat1	0	0	0	0	0	2.02412	3.95587	0.0170436	0.0202417	0	0	0	0.0226124	0.0278257	0.018888	0.0202009	0.0384367	0.0435366	0	0	0
Pdzd11	607.762	530.522	554.834	446.59	427.831	515.822	585.215	621.331	593.967	492.621	515.669	453.421	695.274	723.549	586.266	568.102	549.746	835.572	515.759	850.295	651.638
Psma2	2523.49	2070.94	2311.52	2172.48	2156.5	2323.22	2351.85	2367.25	2573.68	1871.03	2163.88	2071.5	2715.23	2772.46	1575.11	1683.57	2331.4	4189.2	2299.41	3709.8	2968.24
Mrpl32	589.479	618.431	679.712	682.859	618.09	645.763	689.887	609.412	706.404	571.628	812.424	713.259	584.984	663.668	562.34	583.458	525.181	1011	543.369	807.339	734.743
Setdb1	2625.24	2187.62	2349.72	3009.01	3066.82	3229.86	3227.45	2707.75	2537.27	1903.14	1700.74	1822.24	1825.66	1734.15	747.712	740.985	4203.84	2805.26	4400.85	3429.97	3802.69
Anxa9	71.1912	100.849	63.3484	62.4139	43.6737	115.249	184.718	106.18	106.29	1028.89	1122.74	940.95	179.734	183.9	596.401	480.009	62.0712	73.0033	55.1038	33.7091	33.4101
Arnt2	5918.83	4771.05	4876.22	2057.22	2193.82	3799.43	4804.81	7568.72	7069.6	401.992	516.104	863.558	1310.02	1198.1	517.202	671.371	3001.65	1254.06	1996.23	1535.99	2041.28
Prune1	644.74	416.37	724.325	846.129	774.659	780.577	729.003	579.596	651.064	834.337	1623.89	1296.71	2698.13	2554.28	915.418	891.176	963.718	629.988	751.212	786.717	866.789
Cers2	2240.27	2427.77	2336.24	1818.07	1707.71	2410.16	2775.98	3677	3584.1	2820.4	2924.2	3195.02	4232.57	4009.59	3880.1	3961.39	4019.22	3657.58	3175.02	2985.75	2792.6
Nlrp5	0	0	0	0.972492	0	0	0	0.00963947	0.0114071	0	0	0	0.0127044	0.0155573	0.0105937	0.0113136	0.0213494	3.46602	0	0	0
Capza2	2918.32	2920.68	3044	3570.86	3106.86	3701.73	3735.31	3924.93	3862.85	3482.64	3206.52	2884.69	4084.35	3994.65	3063.42	3219.36	3240.73	3716.16	2226.17	4103.12	3882.97
Plekho1	85.015	104.5	99.9452	14.3943	21.8283	43.9292	56.3669	82.2947	77.7953	114.233	110.431	141.952	29.8645	47.152	153.411	150.577	2271.87	2311.35	1903.04	1594.64	1750.4
Vps45	358.845	299.201	391.204	320.773	329.518	382.953	407.724	473.477	448.265	465.03	530.091	581.2	568.386	539.862	381.118	431.647	384.685	651.708	512.349	574.702	516.25
Prpf3	1014.2	1160.52	1084.95	1651.94	1661.31	1505.51	1550.93	1188.87	1184.72	764.295	574.613	647.104	626.263	616.971	483.855	419.316	1458.9	1985.84	1764.35	1685.41	1536.7
Anp32e	7234.89	6800.1	7129.04	5727.01	5454.54	5606.82	5971.6	4244.61	4391.91	3634.18	3543.56	3446.4	1848.8	1938.55	2002.91	2106.96	8065.42	7663.09	7097.3	8699.42	9348.47
Aph1a	1503.8	1563.04	1352.55	565.68	554.359	592.015	509.638	676.659	670.066	2041.47	1803.64	1974.64	916.132	851.173	639.689	622.535	1131.2	652.263	885.196	999.464	1000.01
Tab2	4876.66	5682.43	4692.52	4409.31	3863.32	5314.7	4500.75	4770.28	4475.82	5956.89	5742.18	5227.19	4333.22	4682.69	2697.1	2612.39	6749.57	5913.89	4318.52	4058.34	5571.01
Ppil4	1018.08	1161.56	1014.97	1150.58	1158.81	1316.95	1443.52	1251.59	1309.81	1175.43	823.473	1023.5	1123.73	1132.32	677.026	681.04	1532.8	1557.15	1320.96	1452.72	1607.16
Cnih1	1466.08	1349.93	1526.31	1965.03	1721.39	1473.26	1434.4	1704.09	1740.56	1107.31	1186.64	997.942	1225.9	1316.03	804.944	824.457	1362.94	2239.39	910.708	1640.04	1581.24
Eps8	540.722	441.469	602.63	620.421	530.687	953.491	1195	2173.05	2087.43	1705.98	2702.62	2278.08	5734.46	5742.58	4651.04	4864.42	150.761	114.749	70.3112	120.129	107.172
Med22	1876.42	1919.75	1716.8	1168.83	1177.01	1873.81	2199.87	2214.87	2294.89	1988.61	1604.55	1887.24	1907.95	1810.9	1431.16	1598.57	3003.77	1816.46	2236.62	2434.1	2202.09
Abo	0	0	0	0	0	0	0	0.013888	0.0164686	0	0	0	0.0183734	0.022562	0.0153359	1.14612	0.0310779	0.0351301	0	0.654284	2.1033
Surf1	445.124	444.692	443.4	473.484	344.991	486.514	381.315	460.074	491.048	619.205	761.963	706.653	650.784	656.077	714.06	776.769	372.442	548.971	618.693	618.789	505.194
Med28	1501.48	1521.58	1430.5	1630.8	1552.98	1540.67	1481.74	1179.94	1249.68	1359.13	1441.36	1323.27	1556.98	1615.86	1123.34	1318.65	1109.21	1894.16	1052.97	1638.83	1326.38
Qdpr	524.163	539.355	555.843	2101.44	1997.24	1269.09	1020.28	802.081	818.894	651.256	698.543	577.733	729.994	686.256	1381.57	1582.87	409.497	724.615	523.31	887.058	613.568
Gnrh1	23.3367	24.2074	10.1325	8.63426	13.6493	14.6439	11.7974	6.10373	6.49263	17.3621	6.7825	25.6823	10.0174	4.0182	8.10229	12.5491	19.6825	19.4581	16.5526	20.6028	5.35535
Tnr	0	0	0	0	1.84305	0	1.87832	0.0336226	0.0402601	3.57071	0	0	0.0452916	0.0563744	0.0379839	0.0407623	0.0791019	2.25854	0	1.27227	0
Sqstm1	5210.05	11073.9	5476.07	4322.86	3909.74	4517.47	4747.38	5912.87	6382.74	19892.8	12302.1	12863.5	7005.64	7174.03	31072.8	28561.1	3401.14	5808.45	3655.55	5095.85	3813.48
Nfe2l2	1173.4	1673.21	1385.18	2562.41	2592.54	2993.42	3210.14	4159.38	4119.38	3667.01	4235.42	3651.88	7496.06	7394.51	5239.1	5245.08	2003.82	1741.5	1072.95	1461.05	1233.26
Rxrg	1.51872	1.4329	16.6027	22.0873	19.1095	1.92098	0.854382	1.62887	0.135926	0	0	0	0.158511	0.210069	9.46789	4.37376	172.219	253.88	8.15953	7.12904	5.89546
Rxra	2587.05	2238.88	2626.36	1894.91	2049.08	2995.38	2985.33	1993.93	2114.46	5072.51	6710.67	6733.43	4697.1	4210.1	2134.73	2251.66	4349.32	2337.48	974.896	986.07	1051.63
Adamtsl4	48.0013	66.3871	65.0414	23.0367	20.0061	20.4809	23.6006	38.9632	47.6594	68.0474	88.2413	87.6837	105.406	106.795	115.729	98.7447	445.334	199.566	49.6108	42.7981	40.5883
Fcrls	0	0	0	0	0	0	0	0.0465918	0.0561563	0	0	0	0.0635347	0.0798327	0.0534591	1.34205	0.113519	0.131357	2.93812	15.3349	0
Cd5l	0	0	0	0	0	0	0	0.00644059	0.00760988	0	0	0	0.00846436	1.45046	0.00705292	0.00752755	0.0141556	0.0159277	0	0	0
Prpsap1	2461.61	2333.7	2461.23	2110.05	2058.2	1671.58	1872.19	1380.09	1332.08	1934.02	2470.24	2173.7	1150.17	1205.54	721.043	835.636	2772.18	2186.78	2668.94	2533.82	2017.69
Fam184b	243.815	277.799	300.276	816.398	883.973	830.508	526.12	286.809	338.951	93.6822	83.317	75.895	495.757	539.586	22.8377	30.8412	10.2619	0.441343	9.54648	9.55184	14.1594
Ncapg	1983.3	1602.73	1698.61	3212.65	2533.41	1773.21	1846.75	1244.13	1172.06	357.674	306.09	344.001	148.502	169.004	62.807	62.8571	1675.68	1309.41	1148.98	1516.17	1408.43
Lcorl	1942.28	1669.65	2055.95	2207.06	2145.59	2571.4	2327.31	1765.34	1639.26	2021.4	2705.33	2497.4	1807.42	1977.62	601.122	615.646	520.418	412.852	582.676	636.797	831.496
Lta4h	2359.26	2189.76	2408.45	3334.61	3045.89	2663.22	2337.3	1577.22	1704.24	1526.1	1471.6	1618.54	1240.79	1175.57	810.319	867.67	2491.43	3542.93	2491.43	2617.19	2309.41
Amdhd1	4.88329	5.15065	2.00911	25.9811	27.3953	13.7034	9.09543	7.51206	4.87166	7.69788	10.6916	0	8.26383	7.57069	5.39255	6.96514	0.27953	0.340802	3.3384	2.91067	1.49916
Dstn	9936.41	18013.9	11268.8	5763.5	5426.31	6349.3	6565	10139.4	11491.9	27877	16804	15213.8	7236.3	7207.77	8650.59	8325.52	2474.59	3989.53	2942.22	4440.19	4743.1
Macroh2a1	7311.24	6287.32	6897.09	6431.97	6065.36	6351.28	6461.29	4614.97	4406.14	3848.73	4314.54	4050.91	3359.56	3359.37	1540.55	1453.92	4726.67	5320.67	5187.93	6189.74	5323.32
Gtf2ird2	476.656	541.527	560.233	314.048	356.825	624.277	696.278	597.429	584.451	581.937	670.999	697.208	576.693	603.638	236.003	261.936	653.104	615.748	814.869	635.107	577.321
Bola1	355.702	208.207	338.609	278.524	303.138	236.416	261.207	191.245	196.476	116.823	302.57	180.88	230.711	219.413	181.26	197.748	229.352	267.505	184.292	235.045	176.03
Castor2	1583.3	1656.55	1544.04	2574.91	2491.51	2052.61	1313.33	600.533	560.841	3713.45	3889.56	3395.09	1428.56	1252.37	1874.75	2038.44	1087.1	507.557	694.546	601.14	784.706
Fcgr1	0	1.53097	0	0	1.81771	0.956904	4.63514	0.063311	1.63868	1.24531	0	0	0.0877474	0.11169	3.71101	1.4321	0.161824	9.04858	0.598455	8.45511	1.01082
Ncf1	3.17134	18.8312	17.184	7.67177	6.35357	9.74177	13.6147	3.12965	9.64687	36.1409	50.9878	50.9661	14.9208	16.955	6.81278	4.36702	17.4211	32.9576	17.9123	19.3302	17.5708
Wnt11	39019.2	18960.9	31120.7	8458.47	11071.2	4741.21	2723.17	472.091	545.004	78.2789	359.267	949.592	13.355	5.8536	46.7948	29.4104	1267.1	607.829	301.635	218.633	215.053
Adss	2029.02	1920.75	1847.01	2335.75	2171.07	2467.81	2595.78	2816.76	2906.24	2018.77	1719.36	1733.42	2804.2	3079.85	3043.31	3045.18	2262.43	2393.08	2512.8	2791.8	2603.29
1700016C15Rik	9.35375	0	0	0.948232	3.62319	2.89832	1.76056	1.62887	4.90065	0	7.35621	0	9.94345	11.2803	61.7038	72.2163	0.295796	0.362633	0	0.489856	0
Il17rb	215.727	167.421	209.392	11.5121	17.2754	84.966	138.311	232.939	240.653	45.507	102.504	81.4712	355.498	434.14	331.314	339.22	2.84664	28.4324	19.8899	7.73495	5.35773
Cacna1d	1504.49	1510.33	1498.58	376.475	473.344	669.208	782.727	1167.83	1035.73	840.164	706.563	781.536	398.892	345.173	718.189	651.679	278.907	203.928	151.778	128.58	144.585
Chdh	1285.14	809.84	1371.22	123.882	156.553	817.689	1652.82	3275.2	3390.79	236.917	1075.99	956.823	6876.29	6766.18	7949.87	8276.83	5.2905	0.444229	1.2746	4.73091	5.92438
Actr8	900.843	706.291	833.059	1418.55	1394.59	1067.82	1097.65	1008.16	959.833	621.698	922.414	1004.66	1107.2	1034.81	818.188	749.208	872.601	824.875	1428.74	1229.74	1050.1
Lrrc27	36.9125	64.2646	53.1559	107.566	132.001	141.67	122.871	128.422	121.939	98.2622	86.0705	70.9612	112.043	116.219	93.2583	82.1846	47.2325	83.8769	90.3987	111.792	105.095
Stk32c	0	17.3275	5.78933	10.5587	5.44459	2.89741	6.31809	9.05293	8.04603	16.738	18.144	9.35474	3.49575	4.01151	17.1606	16.5574	45.2976	16.6986	24.9964	21.2582	13.7355
Fnta	1970.99	1934.4	2033.83	1855.54	1744.14	1847.43	1919.52	2029.71	1865.76	2014.3	2352.17	2289.16	2234.13	2305.69	1487.13	1622.25	2205.64	2654.64	1796.7	2241.3	1920.8
Mtrex	2114.23	1931.24	1841.65	2637.33	2510.62	2534.25	2763.27	2147.7	2133.4	1485.63	1355.68	1508.62	1390.71	1518.57	1331.27	1303.46	2750.15	3058.5	2583.27	2861.94	2757.46
Lbp	912.544	786.434	843.904	632.915	713.675	849.96	776.358	921.472	820.408	375.679	306.639	316.263	2239.93	2594.93	109.457	90.7197	96.5648	47.8971	418.352	357.024	330.637
Celsr1	5699.16	5616.07	5402	4325.75	5280.69	5017.72	4159.46	3124.47	2855.65	3352.24	3577.65	3476.43	5263.92	4973.06	2703.7	2481.45	123.622	95.212	3851.06	1710.02	3074.39
Fli1	15.8883	16.0739	8.99954	2.86954	0.89359	6.80629	9.95097	1.61725	1.73915	102.082	45.5735	58.7051	3.48605	4.00596	207.604	173.889	1294.18	1170.5	8.15858	14.9774	4.80631
Stard13	1384.93	1010.4	1125.42	655.963	800.152	931.045	1157.74	2050.27	2047.43	529.848	579.434	894.772	247.356	288.964	722.231	664.249	902.057	582.602	132.444	115.891	177.609
Tenm1	129.987	142.386	115.163	114.289	143.837	247.235	169.324	44.9422	58.7489	182.537	126.557	132.137	222.066	244.985	0.144015	0.157718	10.2973	0.435061	0	2.30378	0.965776
Camk1g	81.7435	87.29	108.105	48.0084	58.2414	93.7655	114.649	40.4725	57.1858	125.877	84.4302	139.863	54.5703	35.9079	30.8327	25.2715	297.505	216.961	413.362	356.902	316.811
Utp25	711.201	673.404	675.42	798.115	806.534	783.529	808.23	578.047	560.738	432.865	424.71	488.391	296.757	320.795	226.692	216.018	719.665	777.226	1131.2	1015.91	861.398
Hsd11b1	0	5.08666	0	0.948634	0	5.82691	0.85521	1.62697	0.138444	8.89814	0	12.6344	11.7307	9.64856	204.996	260.4	12.7344	6.12177	0	0	0.95653
Syt14	308.504	217.026	274.371	551.286	501.579	717.117	744.561	428.681	530.555	155.348	158.824	160.277	807.056	680.27	138.753	189.537	232.037	298.47	385.942	405.438	523.424
H2-M3	5.96924	5.64322	6.34323	7.67513	7.26954	5.83349	3.58158	7.5651	6.47159	0	0	7.11716	25.9743	31.1394	31.2289	35.2227	7.69999	0.369092	9.59971	9.00386	7.60089
Lonrf3	56.27	47.9975	20.2933	157.508	182.976	96.6945	76.3992	252.28	242.178	31.3737	40.2515	20.3871	164.766	202.349	541.024	568.004	17.7003	67.3743	8.15948	7.73372	8.65239
Atp5e	2569.99	2429.43	2709.34	1937.17	1943.49	1792.72	1652.83	1560.8	1477.78	2563.52	3055.13	2602.25	1431.89	1323.63	2397.07	2904.45	1404.97	3089.06	1311.22	2504.18	1665.39
Nelfcd	1931.23	1459.29	1912.78	1457.92	1521.11	1289.58	1343.38	1015.69	958.324	1273.04	1298.3	1634.14	1062.83	1040.57	638.422	611.463	2666.06	2651.53	2734.61	2590.09	2377.76
Tubb1	0	3.21732	1.20293	0	0	0	0	0.0238646	0.0284376	0	0	0	0.0318588	0.0393854	0.0266548	1.20799	0.0547471	0.0622926	0	0.610298	0.543736
Ctsz	1481.18	1368.92	1769.3	803.871	859.323	430.812	326.689	55.4014	68.2837	790.67	1001.16	969.722	288.54	230.863	1096.5	1226.53	1463.51	2088.19	709.1	969.274	785.889
Prelid3b	1237.7	1161.07	1288.46	575.283	572.565	769.827	897.389	893.193	980.435	1158.74	1204.78	1149.55	1354.29	1272.82	1069.97	1073.56	1399.72	1699	803.689	1207.96	1098.53
Sertad4	1894.27	3095.92	1932.27	475.398	552.537	414.2	374.926	887.229	866.44	1633.47	805.398	762.025	300.081	302.097	118.782	110.211	4441.21	3722.59	184.234	215.598	246.407
H2-M2	0	0	0	0	0.912295	4.02886	0.910556	0.0328724	0.0393471	0	0	0	1.52395	4.50515	1.2196	0.0398113	2.08885	0.0883807	0	0	0
Ube2a	889.819	999.415	911.695	476.36	463.329	631.1	789.089	870.747	918.617	969.273	1067.65	823.704	820.554	916.684	1183.06	1111	709.967	671.675	525.39	807.898	715.978
Slc25a5	9260.06	9391.68	9231.73	3902.19	3482.81	4671.84	6026.18	7342.11	7394.73	10807.7	11204.7	10518.3	7181.9	6994.04	16573.2	18002.5	5355.21	8226.12	4537.37	7467.13	6327.71
Atp1b4	0	0	0	1.92626	4.6123	3.97654	8.58161	1.49579	0.0596345	0	0	0	0.067555	1.81472	0.0568835	0.0612546	0.121324	0.140712	0	0	0
Ppdpf	3181.3	3108.28	3171.84	1358.04	1461.94	1415.61	1244.16	823.045	841.141	1896.79	2386.81	2278.68	1071.07	1029.33	491.868	515.4	1850.74	2069.68	1286.38	1774.79	1380.3
Kcnq2	0.451272	6.2486	0	0.953522	1.81923	5.94727	3.69752	1.53756	0.0741811	0	0	0	0.0844822	1.90508	0.0713589	0.0770489	0.155122	0.181741	2.81516	0	1.61541
Eef1a2	0	0	0	0	0	0	0	0.0930742	0.114965	8.40573	83.0951	23.4742	0.132967	0.173586	0.113352	1.5573	0.261458	0.316847	0	1.09132	2.62312
Col20a1	24.7344	34.3881	25.6741	196.895	285.875	168.041	94.6147	89.7117	88.8175	78.9377	109.458	114.288	260.01	219.082	227.507	212.724	22.6379	34.0019	221.059	88.1421	101.731
Pls3	1983.06	2213.71	2196.26	2683.42	2308.51	5344.99	6437.63	7179.18	6539.36	4173.12	4628.78	4296.83	7282.18	7130.6	7693.56	7634.54	2371.04	2446.27	2820.71	4126.02	3611.55
Mpped2	1554.02	1546.17	1498.86	1736.45	1765.99	3159.57	3137.44	1896.73	2017.68	1626.36	1470.07	1585.3	1219.31	1261.69	1127.34	1023.54	108.865	220.641	300.242	361.836	308.601
Nkap	740.499	612.667	741.08	982.52	992.242	822.605	696.256	598.965	620.919	526.011	623.606	470.056	652.513	693.655	449.141	481.873	729.572	869.132	715.349	772.878	914.775
Ndufa1	526.407	558.755	639.325	277.55	328.602	389.781	471.42	540.736	643.087	776.568	861.875	785.988	868.251	783.584	1486.55	1741.22	333.095	858.015	388.655	745.674	543.139
Wt1	56.8258	64.7462	138.162	0	17.2785	12.6715	10.8697	3.10559	0.145355	41.6622	101.932	69.2459	41.3847	9.61165	38.8127	106.03	3929.45	2450.95	9275.84	7688.25	9506.38
E2f3	2844.39	2333.19	2587.2	1716.28	1889.79	2248.01	2320.93	1944.56	1791.3	1312.85	883.523	1228.3	1168.29	1059.34	206.729	228.573	2284.39	2025.25	1885.11	1881.13	2744.87
Cr1l	1126.51	1075.76	948.781	507.092	540.703	723.908	976.579	1115.69	1021.6	1605.22	1445.16	1545.41	1286.76	1255.95	1550.82	1498.09	848.002	1170.11	785.733	754.672	802.915
Ppfibp1	12959.6	10290.7	11381.5	6151.52	6328.43	6160.75	7207.61	12165.9	12294.6	3200.6	3593.52	3820.51	8709.05	9115.78	3407.33	3335.08	2050.73	2268.05	2681.21	2421.26	2950.48
Cd46	43.0257	15.5498	54.8088	29.7608	37.3058	85.97	85.5478	101.519	83.9513	107.979	79.2072	135.061	156.157	166.29	33.4531	50.2108	54.5156	39.4799	83.5338	43.4132	41.15
Cd34	44.6435	82.0075	43.9726	26.8784	26.3784	133.815	194.736	233.045	236.05	575.742	244.534	366.984	72.7117	73.3981	946.083	900.979	106.395	178.676	133.847	202.373	192.542
Plgrkt	119.869	113.929	132.793	275.637	254.876	354.635	365.88	353.975	372.186	264.601	300.891	352.474	428.295	502.168	293.133	316.043	436.106	462.237	266.474	366.206	259.703
Cd274	12.5837	4.56377	11.1545	9.59117	3.62121	18.5348	16.3287	10.5969	14.417	15.9804	66.1771	11.5172	24.8267	20.8162	207.837	108.789	5.36893	0.414436	13.6866	5.30866	8.09425
Gtf3a	471.832	315.496	481.252	398.579	383.242	336.069	379.536	286.812	255.084	225.402	381.769	335.809	141.886	153.963	112.095	121.319	263.932	381.665	327.965	415.791	326.898
Mtif3	55.1548	40.6645	88.6655	221.858	261.266	333.173	265.78	201.656	221.738	100.767	174.338	153.684	340.824	294.133	211.788	283.809	121.105	81.3185	142.852	176.41	131.434
Lnx2	619.929	408.562	566.136	607.946	613.542	694.62	703.551	578.038	538.563	806.154	961.928	895.983	767.735	774.136	443.781	416.428	722.092	629.726	285.757	293.572	300.921
Il19	0	0	0	0	0	0.965871	0	0.0490708	2.96255	0	0	0	3.03119	3.3412	0.0564738	0.0608088	2.29579	4.48126	0.62432	1.87012	0.461477
Dyrk3	134.814	90.3798	137.647	514.804	513.438	368.322	471.51	562.848	574.633	31.3746	70.5559	21.5031	92.4774	92.1372	61.4824	94.8721	69.4628	53.5075	399.167	361.402	326.932
Mapkapk2	3853.52	4575.76	3718.37	3661.13	3597.51	3036.4	2657.64	2452.44	2605.45	5911.32	4596.92	5097.33	3904.84	4075.33	5565.67	5504.2	6128.51	4058.85	3706.71	4558.13	4158.13
Il10	0	7.33223	0	0	0	0	0.869843	0.0655231	0.0797504	7.43825	0	0	3.20005	0.116051	4.89449	6.25853	0.168586	0.198329	4.27848	1.14033	0.4316
Lamp2	2219.2	2463.29	2499.25	6293.66	6111.78	7295.02	7086.55	9394.07	9672.05	6024.92	5393.84	5108.33	18837.8	19584.3	9780.33	10528.1	2501.68	2354.4	1355.38	2178.33	2497.5
Atxn10	3117.4	3196.95	3193.06	4239.31	3927.05	4224.41	4447.07	4263.97	4105.19	3299.56	3314.97	3390.93	3684.06	3569.23	1974.9	1955.16	4797.98	6885.63	4621.02	6139.04	5156.61
Foxred2	589.525	516.406	640.464	632.92	629.021	837.278	833.739	882.564	845.631	184.251	193.914	166.932	227.567	285.173	241.329	280.025	473.384	181.631	786.553	528.114	710.029
Eif3d	2031.29	1778.99	1690.43	2883.2	2852	2576.27	2327.3	1769.85	1968.67	1253.1	1361.54	1398.16	1474.7	1396.71	850.28	827.283	1540.44	2442.96	2078.47	2700.02	2037.51
H3f3b	24358.6	28094	29663	10934.4	10030.6	15324.7	17112	18237.2	19125.7	27824.7	30743	29023.6	15494	16235.5	17060	15835.1	19586.2	26585.8	24038.1	27104.7	25209.9
Nup50	2771.82	2823.42	2615.09	2532.64	2621.67	2651.49	2796.93	1973	1962.4	2436.3	2248.43	2141.44	1797.65	1870.96	1495.17	1402.33	4807.37	3980.38	2170.27	2748.89	2663.84
Phf21b	288.974	241.417	277.984	227.635	236.705	160.223	184.78	82.2517	79.3276	37.8001	37.5943	29.8232	24.9356	24.6649	61.4313	55.8608	189.631	106.176	128.392	66.9698	75.8282
Ift27	472.863	387.175	587.266	368.799	326.791	366.349	401.364	348.051	324.767	280.64	345.534	327.987	248.939	210.187	185.356	190.915	470.729	615.369	542.784	740.421	530.617
Pacsin2	3387.3	2761.07	2944.94	3626.56	3674.89	2320.27	2643.99	5967.95	5851.96	3583.47	3792.45	3891.64	4723.6	4624.48	8390.22	8368.1	2496.66	2234.53	1934.06	1870.76	2007.67
Cmah	2.07569	0.402783	0	0	2.71188	0.947209	0.856492	0.113032	0.141167	3.75903	8.34922	0	15.0404	11.537	397.546	432.986	0.341003	0.424703	0	1.09568	0.41607
Ttll12	1235.44	1273.54	1323.93	1673.06	1654.94	1591.48	1641.94	1536.82	1389.01	795.764	936.195	883.035	993.618	1033.03	309.327	270.345	2394.93	1590.65	1883.11	2008.13	1668.24
Bik	108.907	81.0199	91.9558	83.5491	89.1998	31.2277	60.0164	47.9301	36.6101	100.172	156.373	47.6011	597.992	601.315	37.4804	33.6128	2.85364	28.4306	59.2686	72.4247	74.1878
Scube1	22.5281	14.5128	7.93293	41.2845	38.212	93.7547	112.801	52.4248	79.3748	17.2478	70.5565	9.85553	232.395	140.829	5.4955	4.35536	1983.58	922.716	820.77	580.965	792.529
Tox4	1769.68	1786.32	1607	2231.07	2147.41	1928.53	1881.3	2058.07	2068.44	1948.79	1672.08	1728.47	1975.48	1912.1	1305.92	1275.58	1249.73	1822.02	1857.48	2089.02	2075.49
Mrps18c	94.9954	88.3018	98.8981	204.569	204.816	281.378	267.6	264.316	261.278	98.8385	88.6533	137.569	304.656	327.798	189.186	181.008	155.527	181.316	126.957	208.467	153.47
Sulf1	12.0304	18.6978	11.6979	42.245	62.7901	132.835	239.333	143.511	109.463	8.9044	21.6486	13.1847	24.9258	17.1441	36.168	75.3967	497.6	259.391	1733.56	1477.77	1953.78
Srsf6	13142.4	14179.9	11844.2	5696.27	5331.64	8865	10825.5	11150.5	10871.1	10764.6	8498.34	10565.4	6326.86	6399.88	3509.97	3344.87	11355.4	11696.8	14323.1	13189.2	11642.9
Plcg1	2246.93	1894.58	1826.55	2857.26	2962.13	2533.27	2663.13	2597.24	2423.24	1387.98	1363.11	1704	1252.35	1297.43	1024.85	1128.05	4664.52	3729.79	6243.35	4422.9	4605.25
Kctd2	930.751	1004.64	991.367	980.594	994.054	846.043	761.78	688.585	741.292	966.057	1278.25	1212.92	782.678	791.159	599.695	672.604	973.48	685.602	767.117	761.959	693.403
Tmprss6	4.28113	6.13467	0	31.6831	23.6492	30.2557	26.3364	31.4878	33.4074	55.8607	121.462	108.409	332.596	485.231	0.142331	1.5722	5.35865	3.29602	17.1278	6.51843	7.54301
Kctd5	1977.7	2057.97	2062.43	1350.35	1364.54	1399.98	1511.77	1375.58	1479.31	1766.39	1413.69	1611.38	1286.86	1267.33	415.922	426.291	2466.53	1735.54	1709.04	1941.6	2019.95
Pom121l2	0	0	0	0	0	0.982353	0	0.0298843	0.0357172	0	0	0	0.0401164	0.0498013	0.0336127	0.0360431	2.05069	0.0795518	2.29985	0.588982	3.9931
Etaa1	648.692	517.428	663.043	664.612	604.437	678.009	707.19	560.126	552.816	243.349	234.324	405.663	347.812	322.665	150.758	168.687	1066.75	1486.52	794.807	895.619	1145.53
Matn4	6.51719	1.43057	6.87514	0.948252	0.891895	17.5899	18.2137	3.12676	3.34116	14.1315	0.396086	2.63097	6.75911	2.14154	67.4059	59.5432	5.32497	0.377795	8.18741	2.89618	4.25126
Slpi	0	0	0	0.948305	0	2.89698	1.76029	7.59107	4.92388	0	0	0	122.443	203.193	5.48623	2.97767	0.313811	0.387116	0	0	0
Rbpjl	8.92775	23.2183	2.01879	1.9094	1.80316	9.78833	12.8194	0.0933718	3.29584	11.044	0	1.53214	1.82701	0.174243	15.3592	10.793	0.26256	3.1861	0	0	0
Sdc4	2554.9	3863	3159.64	5629.05	5595.63	5178.9	3618.78	5434.9	5711.16	4138.4	4878.64	4404.48	10788.1	10566.5	20145	18980.9	527.797	407.242	1789.03	2340.89	1986.19
Ccdc70	0	0	0	0	0	0	0	0.0134669	0.0159659	0	0	3.64949	0.0178095	0.0218635	0.0148638	0.0158857	0.0301045	0.0340207	0	0	0
Il13ra1	1237.64	1274.57	1273.86	653.077	708.2	1227.06	969.284	1070.93	1105.58	1598.1	1633.86	1454.84	1986.89	2221.14	4486.82	4186.11	271.536	217.857	100.688	207.742	230.446
Prl5a1	0	0	0	0	0	4.07726	0.935031	0.0200853	1.41716	0	0	0	0.0267213	0.0329493	0.0223363	0.0239033	0.0456404	0.0517992	0	0	0
Nbr1	2465.34	2634.96	2768.95	3559.33	3478.27	3319.72	3265.65	2816.83	2949.09	3825.64	4254.52	4284.67	5774.63	5666.57	4986.04	5065.57	2866.24	2908.53	4027.15	3687.33	4232.47
Cyth1	1200.04	1234.29	1222.73	968.1	1029.54	1255.39	1265.11	1175.45	1287.67	1616.09	1963.05	1708.57	1672.27	1522.15	1256.54	1161.33	840.679	799.936	2067.5	1591.1	1538.87
Rnd3	3765.05	4779.86	4405.17	733.751	954.888	1116.64	954.702	2419.58	2698.87	5703.87	7230.02	6485.72	387.399	348.952	11611.7	10881.1	1631.78	1730.39	1223.49	1902.19	1706.05
Brca1	1640.37	1536.81	1652.87	1964.08	1760.54	1504.53	1601.9	1093.3	964.618	511.199	418.283	401.179	186.4	210.247	93.4615	85.1426	1461.35	1543.21	1704.96	1323.99	1809.76
Gast	0	0	0	0	0	0	0	0.0161487	0.0191704	0	0	0	0.0214077	0.0263276	1.12562	2.17053	0.036338	3.62248	0	0	0
Cntnap1	15.3343	12.935	14.374	141.185	211.218	199.33	78.2298	61.3564	88.7934	42.3021	38.13	34.8234	194.209	187.221	110.565	71.117	282.538	260.927	216.967	105.712	126.024
Nt5c3b	1616.64	1289.84	1408.53	943.133	975.841	1084.43	1086.73	805.079	837.91	849.753	1035.69	904.729	683.89	583.209	438.541	402.593	1347.93	1810.2	974.288	1187.43	936.7
Coa3	877.056	858.059	1256.72	838.444	908.476	1040.46	990.238	909.608	885.416	1116.35	1604.73	1399.97	1387.2	1484.51	970.042	1104.15	714.967	1161.71	555.763	900.943	671.358
Zpbp2	18.8264	14.0922	22.6891	18.2491	28.2446	19.5416	20.9443	16.4544	22.101	7.63264	29.9886	20.0238	10.0243	13.2381	10.7235	1.58159	0.31258	0.385432	20.0385	5.31974	3.69482
Gsdma	3.19931	6.77379	1.46987	7.68212	8.19378	12.7266	13.7099	6.0393	4.86165	7.71011	24.532	0	6.65374	9.32189	2.80148	2.93117	0.274616	0.334258	0	1.08889	0.408007
Med24	2286.26	2036.44	2355.17	1728.76	1816.05	1701.86	1899.5	1805.7	1710.56	1713.68	1788.52	2174.24	1650.98	1681.59	851.617	843.996	2700.79	2220.25	3590.19	3055.36	2885.75
Gsdma2	0	0	0	0.965232	0.917195	3.03196	1.90883	0.0247552	0.0295119	0	0	0	1.47132	0.0409136	0.0276781	0.0296479	0.056919	0.0648032	0	0	0
Psmd3	4911.51	4723.81	4677.46	4300.78	4677.14	4538.01	4451.61	3778.63	3824.91	5643.44	6088.33	6002.13	4035.02	4204.71	3764.35	3522.98	5441.19	5975.13	5469.69	5257.3	4438.82
Exosc10	2431.71	1850.66	2032.74	1753.73	1881.59	1964.67	2110.66	2035.69	2008.29	1774.05	1864.02	1811.17	1364.35	1295.52	1060.8	1033.35	3176.29	4080.33	2853.99	2600.88	2500.96
Glod4	1640.31	1392.31	1407.89	1564.53	1480.15	1421.48	1277.84	1182.93	1153.09	1357.2	1613.11	1528.12	1629.47	1709.58	1500.35	1624.91	1143.71	1482.14	1245.65	1761.51	1542.15
Vps53	868.183	817.217	896.016	770.251	835.647	1197.75	1276.95	1294.89	1319.31	1355.95	1338.24	1363.84	1955.5	1956.79	1324.42	1409.05	687.91	838.868	990.839	986.743	926.762
Taok1	3146.17	3085.5	2816.31	3398.94	3174.22	3910.8	4298.72	4998.71	5033.19	3336.18	2443.51	3063.98	5095.89	5177.37	2719.69	2765.48	1676.13	1549.34	3464.34	3167.62	4717.94
Dnttip1	557.445	553.058	533.864	545.519	548.001	606.694	620.728	566.064	597.097	415.538	550.801	510.637	379.076	491.227	247.983	243.835	510.291	560.063	601.433	727.011	539.343
Tnnc2	0	0	0	0.961308	1.84193	0	0	0.0346987	0.0415712	3.55822	0	0	0.0467882	0.0582819	0.0392496	0.0421301	3.84229	0.093866	2.25299	1.26601	0
Acot8	229.455	246.939	236.216	199.761	212.092	226.64	221.137	182.306	202.827	335.329	512.236	430.874	364.026	322.384	290.397	275.639	135.932	111.958	330.77	244.095	211.266
Cd300lg	0	6.13298	0	0.94889	0.892861	0	3.58032	4.62412	3.34196	4.39979	4.1015	0	0.164649	4.02519	401.243	359.787	0.340163	0.423531	1.94891	2.8988	0
Spint4	1.04301	8.12468	17.802	0	0	0	0	0.0582514	0.0706316	0	0	0	0.0803346	0.101846	1.34988	0.0731614	0.146697	0.171432	0	0	0
Pyy	0	0	0	0	0	1.00683	0	0.00957714	0.011333	0	0	0	0.0126216	0.0154552	0.0105245	0.0112395	3.30847	0.0239088	0	0	0
Mpp2	601.645	766.553	661.941	1876.71	1908.06	967.207	719.014	455.624	443.592	436.07	462.992	453.4	341.236	423.862	382.544	359.394	1261.35	844.082	440.456	462.194	411.564
Ppy	0	0	0	0	0	0	0	0.00594767	0.0070258	0	0	0	0.00781314	0.0095448	0.00650957	0.00694698	0.0130569	0.014687	0	0	1.44831
Vtn	0	2.4834	0	0	0.891908	0	0	0.0996574	0.123541	0	0	0	0.143365	0.188298	9.27052	6.99828	0.28639	0.349977	63.536	53.7902	50.873
Nlk	1758.67	1506.39	1709.32	1451.2	1507.46	1617.85	1731.13	2122.22	2177.62	1843.48	1772.1	1862.32	1947.4	1986.95	960.824	990.133	646.07	440.703	837.501	945.013	1050.58
Traf4	5277.13	6094.31	4996.67	2849.57	2988.52	3258.17	3913.7	3901.07	3902.48	5383.96	5572.62	5866.73	3428.71	3301.21	2160.1	2287.93	5815.58	4989.05	2635.66	2736.13	2517.35
Aldoc	160.229	131.709	179.599	3447.02	3525.7	3070.72	1726.63	1305.3	1357.25	346.758	407.123	276.836	1126.96	1132.25	1196.48	1016.46	32.4412	19.9898	86.8748	92.3277	54.3356
Stac2	33.0376	29.1582	46.149	537.951	646.544	29.274	11.769	1.61889	12.8564	2.48233	9.94734	4.85699	13.3994	15.2896	4.17146	1.56733	208.903	169.551	185.883	126.932	127.165
Rpl19	5177.47	6655.63	6112.83	8457.51	8342.03	6476.32	5942.46	6598.31	6981.31	4390.84	5234.87	4957.35	3661.09	3837.4	3075.55	3016.22	5732.12	14537.2	6636.66	11801.3	7624.52
Nek8	507.637	622.663	519.851	544.557	580.772	549.044	491.459	497.401	370.734	648.757	630.572	560.045	528.941	536.207	505.015	529.117	736.799	704.767	709.87	584.328	468.851
Cacnb4	52.3902	52.7037	41.2824	16.3139	29.1089	40.9969	46.354	68.8429	71.4448	18.529	4.11637	15.3961	18.3396	20.9108	347.335	329.58	30.0318	28.431	1024.46	662.937	911.547
Plxdc1	0	0.396074	16.7573	8.63672	10.9187	11.7136	2.67009	6.08967	1.75394	5.70617	23.0802	26.9377	11.5792	4.00447	6.75998	5.70386	0.301049	0.369737	28.5601	47.84	20.5118
Arl5b	5480.15	9039.92	4501.53	2224.33	2042.71	2073.1	2157.96	3978.7	4193.85	8369.65	3804.16	4655.5	1123.87	1151.26	2162.75	2119.44	1400.15	1928.13	2215.81	2397.12	3432.16
Zfp207	6471.63	7269.43	5735.55	7582.56	7342.52	7596.91	7829.27	6269.75	6273.38	5464.82	4127.88	4463.88	4974.15	5033.28	2753.09	2768.37	6463.92	5978.14	6140.16	7542.74	6717.46
Psmd11	2083.23	1981.97	1880.92	3130.03	3059.54	3055.96	3097.3	2642.03	2678.2	1669.33	1660.87	1670.14	2509.32	2682.51	1968.15	1955.06	3021.25	3370.54	1968.62	2527.1	2505.32
C1qtnf1	221.702	175.717	198.507	37.4429	49.1355	424.023	863.959	922.394	976.356	26.237	23.2405	10.4101	52.9456	37.7858	102.762	129.647	418.739	214.827	47.5082	36.1256	52.6708
Pipox	30.8187	84.1065	36.9762	11.5124	16.3656	28.2969	24.5114	27.0323	31.8643	28.8046	7.30253	3.20358	0.16911	9.63996	1591.85	1935.37	0.351939	0.440042	6.78451	2.91142	0.969161
Timp2	4210.84	3916.47	4251.79	2130.21	2666.27	2011.55	1810.27	1496.62	1990.96	1866.5	2091.52	2096.99	5713.65	5655.29	4397.12	3664.9	6754.15	4067.09	5113.42	5020.48	6649.96
Zc3h18	3181.06	3063.57	2736.16	3138.67	3211.55	2974.86	3296.62	2658.49	2648.15	2379.75	2261.16	2504.46	1866.86	2062.18	1535.16	1434.38	4718.87	3626.89	4471.25	3282.49	3636.97
Top2b	6202.29	5072.25	5500.88	5848.02	5410.84	6392.3	7240.38	7637.75	7329.72	3968.18	3361.7	4118.6	4977.46	5145.76	3176.81	3202.8	10147.7	10303.7	8161.4	8948.95	10539.5
Rarb	222.755	215.46	201.153	724.174	663.629	721.03	614.385	470.467	487.804	155.35	117.345	200.812	164.962	178.347	105.451	90.716	1184.17	1146.29	374.897	372.196	328.494
Igfbp4	9570.38	7111.37	8775.92	5714.52	3970.73	8994.96	7816.51	8042.5	7803.28	1323.08	1704.95	1617.91	398.921	129.595	5124.85	6210.37	17776.3	17069.2	8887.84	9894.66	9807.96
Cdc6	1116.14	934.567	1217.56	774.101	693.648	611.565	726.294	497.435	470.511	320.433	393.854	368.451	113.906	125.892	80.1409	78.1864	1485.4	1662.05	1071.07	1111.98	1100.87
Suz12	3475.28	3449.74	4001.55	4320.96	4001.7	3469.21	3642.48	3345.47	3617.36	2747.81	2411.63	2218.57	2237.55	2367.71	1772.34	1813.1	2558.19	2426.63	2497.57	3063.7	3688.69
Atad5	1441.27	1097.75	1319.69	2199.39	1752.35	1373.62	1391.65	1055.95	993.095	373.094	320.981	454.476	192.991	234.616	94.7958	97.6787	1609.02	1228.54	1432.18	1107.64	1573.08
Crlf3	757.666	655.077	668.414	659.809	737.347	563.693	613.426	434.714	440.418	596.689	526.289	420.648	364.289	425.725	309.279	342.683	1490.2	1002.61	859.724	1130.75	972.611
Krt27	0	0.538123	0	0	0	2.01818	1.9284	1.36802	0.0234175	0	0	0	0.0261889	0.0322842	0.0218892	0.023423	0.044703	0.0507221	0	0	0
Tns4	1.5166	0.396966	9.58723	26.9067	33.7229	6.80879	3.57941	0.105888	1.75493	5.69549	39.2266	9.89998	0.153349	2.14264	22.4107	23.3838	22.0524	6.06378	30.5513	27.9628	32.187
Tnfaip1	2370.27	2330.99	2195.24	3453.69	3466.44	2566.48	2541.16	2734.64	2868.25	2734.99	1906.52	2215.26	3064.5	2871.83	1916.2	1877.11	3011.44	2568.56	2788.33	3057.7	3096.47
Abr	3666.06	3215.27	3138.18	3289.45	3103.22	2711.07	3382.16	2825.79	2749.55	3218.63	2810.92	3730.67	3146.98	2877.58	1781.69	1665.54	3871.52	2184.38	10390.1	6991.17	8998.07
Rab11fip4	2390.25	2220.65	2477.9	3365.34	3332.64	3120.46	3013.59	1866.93	1944.93	1490.13	2115.01	1890.01	1723.46	1616	1822.85	1917.39	269.064	78.5151	1312.6	780.618	1004.32
Cd40	0	3.51978	6.31515	1.90802	5.44272	11.6997	9.04908	1.62973	1.75481	14.7409	16.44	7.64338	34.3115	53.4202	51.0935	46.5325	24.5699	14.2366	21.4038	12.6182	22.5955
Slc35c2	864.404	815.736	852.509	536.869	586.226	581.276	683.508	672.137	704.844	865.219	898.028	972.543	639.354	673.069	585.007	536.167	869.959	682.736	978.497	873.808	815.654
Zfp334	573.957	341.544	601.074	1315.79	1554.83	1387.32	1360.74	607.95	644.705	182.961	271.536	196.347	449.968	427.642	76.141	64.2569	2019.92	1331.26	1539.31	1504.22	1729
Elmo2	2078.33	2131.72	1985.96	858.608	953.983	931.022	1052.1	1271.06	1241.8	1644.96	1690.18	1839.52	1067.79	1143.67	1541.7	1485.77	4286.98	2476.27	2847.83	2152.5	2267.63
Wsb1	10190.2	13406.5	8521.77	6548.17	8200.01	16377.9	9403.83	5128.81	5776.19	26510.7	21988.5	28300.1	14258.1	14741.3	9571.36	9414.44	4093.59	3830.77	10285.4	7475.55	6776.25
Ttpal	985.483	1007.75	878.822	462.913	460.596	1001.38	1342.51	1106.7	1040.58	1075.25	1028.25	908.065	705.298	764.971	591.731	612.787	1783.78	1264.65	1029.55	1127	1304.45
Rhot1	1544.05	1206.52	1546.21	1608.71	1562.99	1438.08	1509.03	1595.1	1674.09	1522.92	1509.4	1568.07	1555.37	1501.6	1359.16	1352.1	1939.42	1510.04	1443.15	1850.94	1767.83
Hnf4g	8.18679	6.156	8.50021	0	1.80118	8.76694	10.8838	6.103	12.7444	18.6644	17.5662	5.97645	11.6338	24.1443	62.4334	69.1198	0.310411	0.38247	0	0	0
Rhbdl3	3.73402	25.4954	24.6014	9.59085	9.08278	28.2975	33.6152	7.61143	16.0264	39.097	67.4414	68.1979	26.5759	7.77982	276.14	227.555	421.155	571.306	4.01882	16.788	10.2951
Ada	76.3154	65.3754	51.5817	36.4853	32.7538	68.3767	91.9353	83.6317	71.3072	50.0509	8.8818	48.7586	110.223	102.94	77.1932	73.726	78.9344	75.3357	31.6421	45.8426	42.8126
Serinc3	2928.19	4468.89	3068.67	2574.89	2277.56	3180	3622.41	9153.69	9833.69	7037.2	6447.62	5359.76	54956.2	54330.7	7340.77	7233.86	2607.66	3034.09	1898.13	2840.02	3041.83
Tha1	59.0407	77.3312	100.014	46.0873	62.7932	80.0834	102.808	115.074	93.5675	134.231	304.42	311.142	319.182	319.959	240.821	232.183	27.5686	8.88913	91.0515	71.2	65.3538
Pgs1	1147.55	1100.9	1154.43	799.066	794.685	976.955	1106.75	948.432	939.253	1293.02	1225.01	1230.63	1145.08	1287.77	851.494	817.418	1315.93	735.797	1177.34	941.436	980.185
Birc5	1639.82	1265.19	1386.41	1766.23	1597.59	1245.63	1165.9	884.244	792.017	390.435	450.187	515.536	130.378	163.381	65.4736	89.3209	2887.32	3692.01	1545.42	2170.15	1515.24
Afmid	30.2856	39.6621	39.1705	83.5589	68.2696	88.9081	50.9291	32.9864	28.6779	48.7645	67.4914	93.3115	65.9595	56.3716	191.021	188.467	10.3079	44.9848	56.5511	37.3649	27.3686
Trp53tg5	5.13595	0.407777	4.41127	0.950933	1.81123	1.93698	1.78614	7.19829	0.0905127	5.26584	0	0	1.7541	1.99707	0.0879175	1.48398	0.19549	0.23191	10.1202	4.3138	1.55669
Pigt	5079.12	4584.12	4870.17	3112.73	3110.5	4039.75	4060.24	5185.42	5125.09	5174.55	5587.49	5366.56	6422.15	6258.95	3652.4	3415.74	2437.54	1657.99	3061.04	2839.46	2958.78
Wfdc2	5857.99	6287.02	6249.83	3721.65	4195.6	1116.64	536.024	791.706	874.431	4001.69	4158.35	3573.63	4860.2	5435.86	5422.9	5374.49	22.552	28.3283	317.51	433.142	286.591
Etv4	17295.2	11925	12765.4	7125.4	8245.55	7915.42	7580.81	7247.91	6805.45	111.677	330.557	696.476	19.9471	9.60423	46.7952	15.4827	1575.13	1747.14	5212.09	4866.29	4394.21
Eppin	0	0	0	0	0	0	0	1.30052	0.00733978	0	0	0	0.00816318	0.00997411	0.00680161	0.00725901	0.0136472	0.0153536	0	0.698106	0
Dbndd2	17.0046	44.9748	37.0618	18.2357	26.3838	25.3725	38.1928	24.0196	52.2757	62.3551	83.1214	46.6006	70.7077	89.5972	69.0425	76.2465	20.1295	33.7963	28.9005	28.3108	18.5634
Mmp9	0.422183	10.9909	4.17296	3.83004	1.80147	0	0	11.9512	9.55904	3.12315	8.44577	18.4854	3.4841	0.192674	5.43699	0.136552	19.3302	42.0364	8.21698	13.3346	36.4497
Slc12a5	195.176	209.274	112.896	312.145	268.545	234.467	171.986	52.4238	57.2038	312.882	242.451	293.144	64.4716	65.8966	97.4127	62.8545	170.307	159.146	744.917	267.729	379.381
Ghdc	233.831	221.752	231.315	411.061	386.877	366.352	320.347	392.821	353.243	481.136	612.102	456.855	469.52	436.76	546.087	631.811	268.918	209.395	225.007	222.887	235.448
Pltp	0.433502	4.057	4.1674	29.7594	30.9295	35.1351	17.2304	1.61633	6.50434	19.8127	43.9728	43.7017	41.4097	20.9122	310.046	333.659	317.445	128.484	752.096	707.219	718.677
Slc12a7	1845.42	1671.16	1520.85	3247.2	3469.19	1997.89	2104.28	2276.13	2146.07	1206.84	1450.86	1580.23	1993.65	2339.47	2992.6	3001.93	1449.33	942.071	2847.76	1729.41	2156.92
Ctsa	1743.62	1629.79	1751.73	2499.02	2489.67	2660.27	2812.4	2907.88	2988.62	2849.32	2729.08	3064.59	4921.12	4954.14	3948	4079.67	1648.98	2195.42	2942.32	2510.76	2257.6
Zswim1	120.431	173.624	171.041	390.9	424.219	376.143	419.619	292.746	258.21	109.106	227.497	199.748	349.226	369.174	199.923	137.99	251.551	231.493	266.502	200.554	265.246
Slc12a4	887.1	947.128	770.15	931.616	988.6	374.149	294.834	430.242	386.594	630.086	532.659	577.214	344.533	287.077	840.694	751.862	1682.34	1328.22	1063.47	624.784	719.867
Spata25	0	0	6.30945	0	0	1.94394	0	0.0668422	0.0814121	0.573593	0	10.8499	1.71959	1.94724	2.58399	3.89765	0.172662	0.203379	0.593446	0.510561	1.00028
Myo1c	1206.05	1627.2	1576.29	1205.32	1330.85	969.12	1002.95	990.327	1029.62	2604.61	2501.55	2301.34	2471.4	2317	7584.82	7071.22	3661.7	2660.34	977.666	957.072	884.868
Crk	4407.68	5109.48	4510.63	3083.92	3151.46	4116.93	4532.62	4134.06	4185.98	5320.99	4552.77	4656.56	4558.89	4349.01	3465.87	3812.57	5211.99	5008.63	3480.2	4634.26	5741.67
Cox7c	2892.44	2996.69	3164.7	1266.79	1221.61	1224.11	1117.63	1507.04	1593.39	2864.15	3353.96	2822.08	1708.65	1765.96	2048.03	2369.88	2217.99	3236.67	1720.73	2329.52	1887.76
Pitpna	2370.25	2265.05	2609.67	1876.66	1880.67	2324.19	2795.1	2876.52	2939.54	2523	2499.9	2678.77	3555.46	3629.07	2704.96	2576.06	2932.65	3301.05	3141.2	4138.83	3944.67
Mlx	314.027	335.839	329.281	406.254	347.725	381.975	436.853	394.359	362.791	334.594	509.338	445.687	591.446	652.238	644.739	702.93	704.645	601.683	464.68	563.814	429.24
Retreg3	1901.87	1843.88	1774.93	1177.47	1294.44	1546.52	1681.05	1505.53	1492.02	2323.93	2603.7	2511.23	3176.35	3508.82	1837.49	1907.63	1813.9	1370.91	1794.64	1747.56	1844.85
Jph2	5.93424	3.00054	0	1.90863	2.71175	0	0	0.112713	1.74804	0	5.16199	2.63543	0.164447	0.218715	42.6204	52.8007	397.996	148.56	139.9	114.537	133.699
Dhx58	56.4416	66.5531	37.6075	29.7644	21.8304	34.1729	40.9298	47.8194	41.2449	2.47704	34.4796	19.8524	62.5199	56.1914	59.7846	36.2372	22.5722	66.6676	60.7904	39.2318	35.1388
Rab5a	2505.27	3076.22	2447.73	1069.9	989.483	1195.78	1211.38	1539.9	1537.97	4256.81	2991.3	3442.17	2426.9	2556.87	2477.02	2271.04	1582.37	2164.63	1356.1	1747.54	2207.56
Hspb9	12.8017	12.648	5.82857	0.948277	3.62458	1.92158	4.50115	6.06194	4.88295	4.42582	0	23.7186	6.69333	3.97532	7.98357	4.30477	23.7125	3.25492	10.3522	16.4798	5.39645
Nkiras2	1089.46	1034.43	1028.46	1063.19	988.585	953.507	1003.89	896.171	883.835	1163.25	1441.98	1267.27	1423.44	1349.61	665.007	701.886	1027.78	766.424	936.298	1115.5	1015.42
Ppp2r5c	2643.45	2757.43	2626.33	3835.94	3677.63	3674.37	3493.21	3243.93	3229.38	3061.91	3330.95	3176.69	4380.87	4039.62	2353.26	2492.56	3957.68	3738.41	2675.04	3862.61	3602.26
Ift52	1066.76	787.389	1171.63	1495.38	1440.1	1393.16	1185.93	1139.59	1121.38	973.076	1317.5	1133.44	1271.96	1261.6	1024.7	1118.12	924.386	844.431	1054.38	1314.93	1121.64
Mybl2	1015.02	837.828	952.239	573.372	519.779	364.384	392.24	258.507	237.736	239.5	266.772	249.101	61.1794	65.9023	45.4924	37.7986	1162.53	996.748	1154.76	948.266	1047.59
Sgk2	4.29386	13.4638	22.4478	12.4727	8.17392	0.948656	11.7724	1.61548	4.91432	36.5117	65.2444	29.8228	10.0887	11.5213	1513.02	1776.53	0.351582	0.439539	0	1.10268	0.420766
Eya2	461.722	209.685	368.026	983.49	1021.39	891.993	699.011	695.956	681.007	64.7748	204.018	160.27	1134.84	1133.65	109.455	126.919	165.565	368.119	459.821	506.957	512.353
B4galt5	364.859	330.022	428.26	738.558	702.741	998.446	1266.03	1099.26	939.268	238.842	284.823	244.639	451.64	431.42	2929.39	3036.07	1448.98	877.815	1606.91	1347.58	1731.61
Gdap1l1	0	4.58331	7.97851	1.90808	5.44539	4.85411	0.853236	3.12456	1.75405	31.1137	34.5126	49.6776	3.49222	7.683	11.9505	12.4726	7.70687	3.29089	6.10512	19.4454	18.2544
Hnf4a	10.3787	43.287	71.9608	0	0	0.949182	0.859868	1.61238	8.07686	23.0326	132.761	56.4702	3.47314	11.4998	4536.29	5224.14	0.35395	33.9628	3.34217	11.9724	4.81889
Ptgis	97.7559	89.3431	87.582	70.0978	43.6737	14.6211	14.5022	1.61517	3.32547	7.61812	5.17928	17.0623	1.82671	0.225509	14.8412	18.3064	1609.06	2113.54	272.072	393.545	338.589
Cadps2	1382.55	1454.07	1321.76	960.416	751.894	2570.43	3011.82	2180.45	2149.1	996.821	1046.79	1092.32	2675.43	2802.08	844.915	874.579	283.857	268.001	537.792	694.213	627.292
Ddx27	2145.25	1957.45	1996.18	1805.6	1908	1701.87	1914.07	1731.01	1594.94	1451.6	1346.67	1475.89	978.838	1059.34	763.672	689.442	2419.87	2509.72	2664.12	2368.24	2311.66
Cyth3	789.055	924.456	852.915	954.652	979.472	1431.24	1466.25	1689.19	1599.68	1445.18	1396.12	1397.63	1043.08	922.51	1036.78	1058.37	4722.93	4667.33	2613.72	2712.14	2916.64
Cyth4	0	0	6.37091	1.90836	0	1.92139	2.67225	1.62753	3.32665	10.9426	0	10.5549	1.84228	3.98133	57.5252	46.7198	2.85603	0.352565	1.25448	14.6019	0.408021
Rac3	128.165	264.697	235.637	136.368	141.989	109.386	129.183	112.159	98.3804	217.043	307.797	239.153	1724.92	1873.84	148.051	139.411	340.22	220.481	301.702	262.197	171.585
Rrp7a	918.549	815.675	1024.71	1006.52	1014.99	1014.08	996.613	1051.45	1027.91	833.695	1077.71	1080.73	1054.48	999.196	698.297	654.547	916.92	1055.9	972.91	1131.23	954.321
Cyb5r3	3420.49	3152.48	3343.24	5174.78	4888.34	3651.9	3257.46	3034.87	2966.51	3189.08	3884.98	3949.94	4550.59	4221.47	4197.28	4149.43	2858.84	2783.19	2887.72	3300.57	3348.49
Ints2	1818.94	1563.42	1525.75	1954.47	1830.62	1853.31	2122.52	2049.06	1895.78	994.887	1006.9	987.384	1041.42	1029.33	630.43	689.43	1463.99	1270.58	2305.04	1718.58	2174.63
Med13l	1369.83	1193.98	1120.45	1731.65	1628.53	1461.53	1519.05	1578.65	1446.04	610.115	714.98	674.849	942.567	943.097	1484.36	1436.98	1715.2	1256.61	2162.79	1365.05	2277.6
H2bc4	164.688	167.851	235.652	60.493	53.687	87.8919	87.3121	82.2929	98.3775	176.569	257.803	160.299	439.789	393.582	930.402	905.438	116.26	567.715	405.364	340.821	328.012
Baiap2l2	140.897	240.632	248.044	42.245	85.5483	30.2513	19.963	9.09396	16.0128	720.948	528.141	688.069	148.465	105.254	1236.3	1330.68	44.8173	28.4141	29.5589	22.2323	16.3583
Mafk	2198.81	4576.44	2418.08	372.631	307.662	200.245	228.39	1377.13	1625.09	7856.57	4935.27	5300.14	728.451	667.632	8407.04	7629.71	145.817	610.632	418.324	340.687	426.935
Med1	2375.24	2646.53	2067.14	3101.21	3006.73	3250.37	3363.07	3423.09	3332.25	1656.47	1634.81	1833.89	2641.13	2532.6	1709.69	1698.9	2725.65	2459.96	2701.32	2611.7	2994.64
Erbb3	6158.18	6145.07	5217.89	7661.33	7583.77	5106.62	4253.2	2909.43	2793.9	6670.59	4863.85	5225.58	4234.31	4294.61	3449.85	3211.05	34.8757	22.7484	44.7711	51.2545	43.3445
Stard3	2089.97	1744.49	1805.65	1116.97	1253.48	1917.79	2457.48	3284.01	3276.57	1350.12	1180.24	1658	2186.27	2101.3	497.198	504.262	902.309	875.169	1378.92	1095.49	1050.02
Ikzf3	171.375	130.714	138.753	640.652	660.052	390.823	493.425	192.718	185.377	7.6178	15.7987	12.625	79.2895	58.4023	1.48681	4.35831	0.351711	0.439721	148.373	59.0906	140.239
Mfng	15.9044	35.02	23.5711	3.82857	4.53135	2.89777	4.48858	1.62534	1.74959	152.171	47.8829	121.009	0.163384	0.217162	112.348	104.941	0.336858	11.6924	21.9889	35.0092	60.0957
Vmp1	2106.43	2828.61	2607.51	979.62	915.746	1559.21	1735.64	3475.39	3683.86	6866.6	5341.96	5068.57	6365.92	6624.14	3934.72	4047.7	1062.55	1192.79	1008.73	1250.15	1244.82
Uchl5	924.681	825.66	981.155	980.595	882.084	837.253	887.4	811.013	817.276	492.592	639.003	571.643	682.196	631.877	509.107	512.526	628.678	1047.37	574.43	1044.24	859.126
Glrx2	504.856	410.655	499.376	548.398	550.727	689.735	763.631	597.447	598.722	579.996	695.973	562.249	700.222	652.38	596.927	623.771	547.295	660.331	593.807	737.247	590.516
Ro60	1039.05	777.937	1106.43	2177.29	2025.43	2244.1	2428.35	2547.83	2431.02	996.169	878.212	1254.4	2214.29	2401.16	1572.33	1640.28	806.229	446.277	883.764	863.42	1359.37
Stk4	1930.09	1772.2	1883.68	1766.22	1935.31	2222.6	2241.74	1981.9	1943.32	1325.7	1420.58	1318.79	2327.98	2266.28	1239.3	1098.76	1237.4	1014.44	1740.78	1562.03	2058.44
Wfdc15b	780.892	782.261	783.082	266.985	273.072	211.967	207.454	367.525	383.423	1080.47	1252.3	1111.95	365.94	294.569	2442.56	2744.33	0.354153	14.4203	0	5.33125	1.52154
Pmp22	41.8789	31.2483	19.7627	19.1955	18.1865	15.5987	40.8933	70.346	79.3764	69.2712	80.6596	70.3443	105.653	94.0122	782.672	901.184	1583.59	1478	112.427	301.526	201.338
Gdf9	7.13943	10.513	5.28622	3.83118	1.80194	0.945528	0.853311	1.62607	0.122103	11.6203	4.13619	0.424226	5.08043	0.185811	4.11077	9.6406	37.1941	46.2371	9.65912	9.06364	6.52907
Zcchc10	289.262	287.293	286.88	218.012	204.811	185.604	206.577	207.663	191.732	170.163	206.765	246.992	123.747	153.913	129.368	128.236	293.27	400.755	290.021	343.911	331.392
Prl8a2	0	0	0	0	0	0	0	0.00323372	0.00381492	0	0	0	1.32312	0.00516808	0.00352859	0.00376375	0.00705347	0.00792127	0	0	0
Tbx5	0	0	0	0.966647	0.919336	0.991423	1.92116	0.0215161	0.0256095	0	0	0	0.0286622	0.0353768	0.0239668	0.0256556	0.0490676	0.0557419	0	0	1.2527
Psmb6	3517.88	3362.36	3607.56	2826.53	2790.99	2971.93	2870.64	2691.35	2568.97	2736.9	3280.46	2860.85	2293.56	2159.65	1757.68	1840.94	2940.06	4944.15	3322.81	4659.14	3455.32
Spag7	1472.14	1276.13	1415.95	2048.59	1970.81	1651.07	1454.42	1414.41	1409.64	1231.28	1447.72	1462.59	1309.93	1257.97	1000.8	1080.63	1387.62	2888.19	1668.29	2039.5	1727.65
Pfn1	11614.4	11024.7	12109.5	7326.11	7636.53	9250.91	9449.35	8838.58	9113.1	8733.59	8871.6	8897.36	10295.8	9845.13	5146.23	4854.25	12432.2	16704.9	7964.52	10398	7813.22
Tomm34	1329.53	1553.6	1266.39	964.262	1000.42	1039.48	1197.77	1169.43	1194.19	796.426	906.452	882.511	751.434	682.539	599.738	523.712	921.883	1270.3	1365.19	1256.93	1122.21
Ywhab	6930.65	6481.89	6306.04	4863.58	4841.9	6328.79	6928.18	6762.61	6533.13	6500.25	6092.49	6450.56	7638.2	7571.29	5218.12	5433.41	8876.28	10209.1	6048.3	8214.09	8842.55
Ksr1	265.45	323.426	290.644	265.076	335.912	178.763	118.265	101.696	47.7038	400.27	436.158	301.992	117.166	107.111	217.194	208.882	605.342	370.261	131.086	111.075	109.381
Gpx3	218.318	255.735	284.029	280.432	229.379	123.068	99.1552	89.7341	177.545	161.779	683.591	195.813	72.6742	197.081	65990.1	88701.5	525.317	688.595	321.665	381.79	386.222
Anxa6	1563.31	1554.95	2028.9	1867.06	2092.78	3195.65	2843.33	1369.68	1473.08	2221.73	2613.68	2435.06	4290.24	4286.99	4535.62	4071.39	8367.72	10647.5	2262.09	2898.12	2047.87
Il12rb2	7.93681	19.2698	0.405746	0	0.893628	1.92899	2.69415	1.60242	1.71558	5.84342	11.0358	0	0.119169	3.81658	0.101319	0.110024	7.13277	0.275369	1.97437	4.85562	3.81583
Zkscan6	207.835	217.05	251.251	439.878	424.207	472.862	367.693	345.037	364.297	368.053	290.767	308.02	370.723	429.22	211.96	206.192	340.235	370.616	314.825	345.027	368.739
Kpna2	2743.17	1854.88	3050.67	1711.47	1600.31	1707.73	1979.6	1306.9	1148.37	935.14	1198.84	921.868	710.311	701.352	260.03	264.778	5006.29	4681.37	1959.01	2751.41	1828.9
Smurf2	2482.02	2525.17	2106.46	2043.78	2019.05	2275.35	2253.55	2567.34	2543.56	2538.45	2066.59	2209.19	2329.72	2272.01	1985.43	2038.56	2533.38	1713.52	1926.51	1953.61	2281.31
Cep95	430.181	482.897	484.85	734.728	771.036	760.087	669.876	482.475	484.724	511.258	551.313	492.296	431.789	470.651	220.022	228.536	722.046	807.709	911.571	636.915	567.955
Vezf1	4277.24	4159.82	4110.8	3127.14	3295.3	3191.75	3624.28	4084.71	3946.76	2166.48	1870.34	2199.14	2957.49	2915.02	2229.35	2195.99	2718.35	1822.27	2530.72	2915.04	3517.5
Cuedc1	1865.4	1699.48	2146.92	1448.32	1593.03	2113.19	1893.14	1507	1420.73	1043.06	1315.31	1318.25	2161.57	2239.98	1721.53	1743.29	2444.42	1777.36	812.636	772.167	705.998
Srsf1	12243.8	10578.4	10597.2	10329.4	10041.6	12017.7	12098.9	9851.15	9803.61	6594.64	6072.77	6575.4	6582.22	6814.13	2983.64	2934.1	11153.3	11554.7	10220.5	12767.4	12482.3
Abi3	2.69407	4.74706	0	0	0	0	2.69604	0.0831821	1.71253	7.19293	0	7.98559	0.11762	0.15221	10.0427	16.6776	7.09978	7.84495	5.56475	0	0.413285
Shroom1	104.651	54.8903	106.703	56.6601	49.1463	75.2242	65.5131	98.4923	104.394	26.8913	88.3242	45.9852	54.4614	69.3877	10.8481	18.295	49.5675	14.4966	70.4088	39.793	71.5386
Kif3a	930.674	980.482	1000.43	2371.3	2146.52	1725.33	1323.36	1153.05	1130.9	909.469	891.532	881.928	1028.2	1059.26	579.782	640.677	1525.45	1766	1601.34	1376.55	1394.66
Septin8	1853.19	1606.82	1738.33	2357.84	2250.27	2029.16	1892.22	1569.75	1530.03	1537.03	1684.84	1884.47	2636.05	2697.35	819.638	718.687	4513.8	3247.67	1320.2	1343.25	1389.08
Mtmr4	2282.88	2329.42	3077.97	3933.91	4297.56	3027.62	3468.66	3351.4	3224.56	1488.18	1752.85	1279.89	1891.56	2000.3	1239.37	1307.67	4206.32	1978.16	2865.67	2447.32	2741.44
Mrm1	315.791	299.821	367.105	441.806	508.887	492.424	327.656	219.625	220.241	252.41	350.417	300.292	293.292	202.619	154.68	150.513	143.324	142.56	153.877	198.132	187.024
Mapt	132.58	89.3253	151.08	120.039	169.297	437.668	327.616	409.288	484.677	160.486	192.857	154.167	571.688	590.438	2381.83	2520.78	15.1907	47.917	43.3704	25.2576	29.0158
Kansl1	3894.49	3676.81	3275.44	3464.25	3395.43	3995.8	4265.05	4051.87	4070.31	3059.98	3033.71	3390.95	3288.64	3239.31	1768.36	1900.84	3235.8	2902.93	4192.9	3483.08	4307.89
Gid4	1582.24	1576.01	1850.91	1988.09	2008.14	1990.1	1601.89	1170.98	1238.59	1074.55	1611	1182.81	767.949	828.77	840.91	753.454	1345.69	1042.2	1217.34	1872.12	1815.2
Myo1b	2505.17	2753.75	2154.84	3935.82	3935.24	4804.74	4817.53	4338.61	3946.79	3374.08	4198.17	3637.42	4290.28	4153.98	1515.2	1391.24	3716.26	3404.25	2912.59	2840.09	3009.99
Dhx40	3023	3242.67	2557.56	1925.65	1678.59	1790.77	2343.68	2837.6	2784.22	1925.01	1297.73	1576.36	1339.63	1496.05	1080.78	1114.09	926.985	1331.94	1503.2	1906.49	1857.5
Ypel2	1575.66	1129.65	1458.01	694.377	862.047	580.289	591.553	799.124	779.346	1354.02	2224.76	2179.44	3485.55	3425.73	928.788	932.987	172.96	156.569	424.545	418.647	496.299
Akap1	1021.93	760.684	1059.63	1071.83	994.951	1207.52	1506.32	1975.84	1974.89	833.663	1102.63	1158.39	1425.19	1381.6	1387.09	1410.51	1638.79	515.892	2194.58	1448.46	2016.14
Nol11	1470.51	1210.21	1352.46	1337.87	1309.01	1523.09	1697.46	1711.54	1670.87	1122.73	1042.01	1108.98	978.797	959.951	526.498	590.567	1510.71	1752.14	1546.08	1855.21	1670.43
Derl2	1052.39	1033.9	1449.96	1143.86	1103.29	1139.14	1256.93	1199.3	1233.77	825.333	1147.88	959.68	1431.69	1259.69	883.476	848.054	820.9	808.2	936.983	833.244	915.218
C1qbp	3028.43	2974.63	3034.36	3464.26	3192.44	2417.98	2553	2749.57	2776.4	1957.09	1926.72	2195.83	1286.95	1346.17	1267.35	1519.3	3615.06	3802.25	3491.34	4453.71	4117.53
Rpain	218.91	219.153	229.181	345.752	326.797	394.697	397.745	306.216	278.823	258.174	264.178	320.255	281.817	281.294	177.334	202.004	313.134	431.681	558.059	465.377	320.839
6330403K07Rik	239.346	435.837	503.755	123.881	136.525	161.166	154.666	67.359	38.1932	332.673	485.417	144.175	11.7263	13.382	0.145744	5.74558	1418	1791.23	1145.2	1643.09	1250.95
Slc13a3	2.64187	0	1.48798	0	0	0.948971	0	0.11581	4.90914	2.48809	0	0	3.47664	11.5095	2861.07	3102.04	0.353086	0.441658	0	1.10421	2.06862
Kcnab3	41.3408	45.3956	26.753	232.45	287.722	146.556	129.245	103.092	96.6721	42.3057	3.58034	25.9389	33.1639	30.2804	28.1614	16.9173	287.218	197.201	159.577	110.576	86.3359
Chd3	11947.8	11304.1	11612.7	6267.72	6692.54	9104.36	8982.41	5445.43	5429.35	13375.7	14326.2	18126.3	12640.3	12392.6	11729.9	11182.8	29454.5	20331.7	12091.2	8012.77	9945.43
Kdm6b	5753.21	8424.26	5783.45	7102.34	7977.91	5016.72	4930.34	4178.91	4171.79	9152.47	5999.46	6996.8	3690.75	3756.8	11589.7	9345.92	4310.34	2685.86	6597.31	3776.1	6007.43
1700125H20Rik	2.82104	0	3.9356	0	3.65967	0.956106	0.870462	5.69425	1.64503	0.575821	8.0817	0	0.089958	5.15962	2.56658	0.0821991	0.166395	0.19562	0	0	1.59637
Appbp2	3824.78	5303.66	3781.9	3270.24	3349.91	3783.79	3940.1	4410.31	3956.31	6041.1	3454.29	3991.02	3174.99	3411.77	1832.32	1907.81	3504.4	3131.34	2775.85	3003.24	3837.81
Wnt9b	1476.66	927.651	1744.42	171.902	304.931	1083.45	1500.88	870.795	841.094	1889.82	4665.37	4140.53	764.618	532.623	1276.44	999.786	2.82619	8.82468	0.584079	2.91755	0.972658
Adora2b	6.49415	15.0968	3.61257	50.9321	40.9932	34.2143	24.5676	10.5773	15.9411	19.8943	7.29819	11.5435	66.7722	59.1659	10.7802	12.6382	10.2443	19.7324	6.08288	5.31182	6.4485
Ncor1	5833.92	5874.9	5741.43	9432.34	9001.09	8285.67	8791.31	8684.7	8443.12	5837.99	5918.61	6240.16	7915.01	7633.18	6857.03	6664.31	6353.13	5710.86	7267.11	5479.6	8235.43
Trpv2	4.84372	4.05123	1.46534	5.75122	5.44449	2.89737	10.8894	3.12652	3.34078	28.457	20.8503	58.0764	5.13078	4.01229	23.6275	23.2996	21.9429	11.4117	6.09902	4.71756	17.655
Cenpv	59.0247	68.4017	81.1187	238.184	275.826	143.588	176.535	122.59	125.268	35.2271	109.394	78.1229	59.5327	52.783	140.005	161.594	438.183	617.042	583.107	690.568	540.273
Pcgf2	2129.76	2137.99	2024.7	2162.88	2228.43	1661.81	1718.37	1339.76	1332.07	1607.7	1908.72	1792.88	1262.18	1068.71	555.828	512.622	2959.35	2292.55	2543.95	2085.4	2095.32
Cwc25	588.335	708.93	613.988	808.673	805.613	943.744	833.688	875.235	844.212	1330.96	856.502	914.752	835.388	804.283	629.003	706.015	1020.28	830.354	1037.17	888.279	1030.32
1700001P01Rik	25.6295	50.4437	22.743	9.59663	10.9152	9.74818	5.40412	10.5331	6.48582	18.6813	0	0.972101	0.15185	0.200443	4.1582	1.58086	12.5136	50.7117	6.09773	17.5615	7.58396
Pip4k2b	1613.71	1229	1519.27	2501.91	2577.08	2590.93	2652.25	1975.93	1889.49	1048.84	1212.13	1264.94	1174.88	1057.47	459.897	508.446	4013.68	1947.3	2588.83	2121.66	2839.54
Trim37	1896.94	1519.99	1741.07	2373.22	2168.35	1697.96	1677.42	1408.43	1525.23	1019.94	906.931	1029.58	1171.56	1018.08	673.062	732.587	1402.4	1537.87	1728.37	2092.09	2270.97
Ybx2	751.563	1077.47	1064.12	856.701	1053.24	650.647	546.972	213.72	274.17	1018.78	1277.81	1115.27	387.356	333.923	881.972	946.679	404.52	309.735	841.748	320.158	332.29
Ctdnep1	1784.61	2014.48	1955.8	1798.87	1777.82	1709.68	1940.46	1690.7	1604.45	1356.53	1753.97	1618.56	1657.55	1717.18	1371.2	1364.68	2168.63	3052.72	2101.96	2479.43	2263.75
Elp5	1161.92	1387.16	1151.73	895.11	923.04	916.379	910.134	884.23	950.346	1292.37	1046.31	1085.15	753.083	751.878	895.464	903.731	1047.5	1701.75	1186.31	1571.22	1317.09
Slc2a4	200.626	221.219	218.921	282.356	363.205	92.7762	85.4907	68.8531	55.6209	83.401	189.142	150.84	125.433	140.874	1220.95	1371.73	979.99	593.178	810.15	652.733	608.809
Gabarap	2285.05	2654.86	2597.26	3032.06	2938.45	2933.82	2572.09	2803.38	3018.77	4651.71	4190.2	4098.17	6120.56	6000.16	5460.33	5402.47	2232.99	3911.13	2182.67	3249.21	2525.62
Cldn7	6945.62	10711	7868	4446.76	4810.04	4683.57	4562.64	4758.36	5034.9	13551.2	10182.9	10264.2	8918.21	8877.64	6593.11	5912.33	17.6142	33.8914	37.8683	30.1086	19.133
2810408A11Rik	560.419	387.776	397.779	430.277	406.915	291.125	323.095	298.742	315.205	151.509	121.611	147.526	253.821	279.401	73.472	72.6107	305.722	167.611	423.331	406.132	366.572
Phf23	1112.62	1476.55	1349.74	1437.75	1532.95	1790.78	1941.39	1075.42	1062.84	1375.17	1271.71	1374.88	1496.07	1552.2	1925.34	1712.65	2804.02	1624.2	1833.34	1902.31	1488.19
Acadvl	602.716	691.659	641.442	449.468	496.1	628.168	684.408	615.421	611.46	1376.58	1619.69	1382.26	978.675	899.839	1862.31	2115.82	281.383	418.359	587.544	612.667	499.623
Dnah11	454.612	426.981	494.84	20.1552	24.5578	34.1602	27.2415	49.4084	35.019	19.1699	61.5746	55.4002	5.14592	17.1653	53.4045	46.0924	0.347368	0.433615	1.26675	0.49855	2.05963
G3bp1	10438.7	9232.12	9846.4	7307.87	7501.81	7502.13	7261.3	6145.83	6018.45	5959.39	5742.61	5685.62	4013.69	4015.5	3463.31	3330.92	11865.3	10916.7	12087.1	13014.1	12354.7
Atox1	1919.1	2175.77	2102.85	1468.49	1469.23	1679.41	1769.37	1490.54	1491.94	1921.88	1977.93	1917.31	990.328	933.714	795.61	928.856	631.274	852.844	624.807	915.41	628.396
Sparc	760.279	2191.72	1107.46	9450.58	9977.85	8797.6	6186.38	1463.78	1621.98	7707.18	5627.77	6181.87	2054.75	1811.1	5583.23	5551.8	15465.2	17651.5	18790.3	20158.2	20155
Glra4	3.26556	0	2.60682	1.91158	6.38704	0.948211	7.3305	0.0842187	7.73058	0	6.4972	0	1.79682	5.54036	0.101357	1.52702	2.71781	17.1926	9.90058	2.33969	4.97566
Mief2	208.97	213.939	230.821	113.318	121.963	178.76	215.672	225.594	228.153	298.684	298.797	295.292	571.351	524.495	223.884	210.31	507.245	156.462	396.408	274.928	298.842
Tbx3	3719.64	3628.07	3677.96	7363.58	9573.69	14608.7	11937	5897.85	5657.29	5895.85	8895.7	8975.24	8201.53	8144.72	1464.6	1375.95	500.692	276.305	5.41736	21.0453	9.77787
Mmp20	0	0	0	0	0	0	0	0.0062188	0.00734704	0	0	0.653272	0.00817128	1.44849	0.00680837	0.00726623	0.0136609	0.015369	0	0	0
Mmp7	0	0	2.68112	0	0	1.93859	0.864529	14.0631	10.3748	0	0	0	6.23633	5.30952	0.0856309	3.97305	2.58355	5.15293	0	0	0
Crhr1	0	0	0	0	0	2.0191	0	1.36602	1.41239	0	0	0	0.025623	0.0315777	0.0214141	0.0229127	0.043708	0.0495794	0.71965	0	1.27526
Dusp14	167.996	574.145	200.63	310.212	334.988	202.205	172.876	170.389	160.127	1608.47	339.178	436.88	132.013	133.367	800.205	712.392	34.9473	53.5038	43.3673	43.3775	44.9675
Tada2a	950.155	702.159	902.58	755.852	731.881	762.026	822.78	816.966	771.337	555.558	594.877	639.949	344.536	380.776	192.063	222.987	1062	860.833	1085.56	940.301	853.645
Ikzf1	126.518	67.875	101.035	72.0183	87.3694	269.633	237.525	186.785	179.092	42.2926	60.4528	36.4842	1811.45	1693.41	5.49561	18.3035	12.7392	20.0448	6.78601	8.34304	14.1573
Tcaf3	0	0	0	0	0	1.00705	0	1.31715	1.35297	0	0	0	0.0124183	0.0152048	0.0103546	0.0110578	0.0208618	0.0235162	0	0	0
Pnpo	172.419	202.385	273.858	263.148	276.722	216.86	181.067	245.037	228.199	394.389	578.06	561.846	377.33	384.322	874.775	1035.02	165.526	114.779	256.095	209.59	249.769
Cog1	733.276	610.549	805.111	486.925	520.68	676.044	733.566	864.767	904.356	649.343	942.678	995.836	1069.22	1115.26	680.928	676.762	963.592	860.914	944.631	789.772	786.453
Cbx1	5493.89	4971.84	5406.76	6282.14	5888.76	5817.85	6221.92	4374.51	4258.84	2625.09	2581.19	2772.52	2379.29	2440.89	1627.15	1570.88	5648.15	6988.89	5368.18	7032.78	6379.59
Cdk5rap3	1005.39	862.246	901.961	1152.51	1248.94	991.611	889.202	797.615	853.748	882.513	1166.51	1015.21	879.902	847.433	974.038	1024.81	902.161	849.935	1658.73	1620.19	1200.39
Copz2	296.876	259.94	371.277	390.887	411.45	444.507	342.18	236.103	239.31	571.687	756.703	616.734	375.76	365.696	508.945	480.351	874.439	1344.01	481.258	568.649	405.011
Slc25a39	2896.75	3261.34	3338.95	2677.66	2807.37	2847.85	2874.28	2888.5	3048.85	3622.03	4627.81	4030.45	3494.56	3342.39	5344.39	5785.32	1991.51	2418.31	3146.69	4196.79	3436.02
Sp2	1232.26	1311.9	1171.74	694.382	653.589	517.767	570.631	691.562	632.031	875.483	782.596	910.885	552.082	474.482	590.357	569.592	631.141	830.297	839.647	728.121	1001.72
Aatf	739.95	669.199	868.145	940.261	826.559	624.268	626.166	609.414	557.587	485.538	607.121	441.186	341.236	307.687	385.206	346.866	655.694	1083.35	874.217	1039.46	893.858
Lhx1	2362.68	1675.27	2731.68	1731.68	2072.84	378.058	192.891	12.076	44.524	210.584	532.665	336.808	6.77218	13.3741	314.611	332.945	5.3012	8.8345	347.219	592.755	551.404
Dync1h1	10789.7	10212	9741.32	18808	17868.4	15423.4	16900	17355.9	16715.2	9395.78	8947.04	10298.9	21138.4	20278.7	16069.9	14434.2	12481.8	6886.54	16104.6	10252.3	14916
Cpsf4l	26.949	38.0607	27.2913	47.049	41.8554	71.2946	88.2535	25.5399	25.5284	124.635	396.379	215.063	143.254	166.618	220.654	260.998	12.7702	36.7657	93.1606	31.8998	53.2516
Pex12	237.756	261.076	217.362	270.838	316.789	313.605	367.722	261.406	293.016	206.784	230.691	230.857	299.861	264.376	170.644	168.585	172.842	200.923	272.031	299.73	238.806
Ndel1	1090.49	1768.55	1075.21	1025.72	916.66	925.16	992.032	1203.86	1176.87	3032.52	1730.07	1717.95	1107.32	1160.53	4078.11	3682.45	1377.8	1977.86	1330.57	1459.3	1338.45
Slc25a35	100.54	72.6001	69.8212	11.5122	20.9164	26.3426	46.3542	247.87	191.658	164.415	107.821	218.176	396.634	430.474	563.898	522.524	121.074	39.5773	82.0511	51.2356	49.3719
Zbtb4	305.681	267.23	351.83	269.866	411.438	889.023	774.511	779.7	820.501	1002.64	1104.28	1255.61	3543.06	3727.2	2696.24	2459.8	392.265	256.859	229.118	187.8	228.244
Tnfsfm13	0	0.913876	0.933982	1.90935	5.45617	4.86757	6.35588	6.01332	7.89167	0	6.91537	2.65805	29.9324	12.734	6.60043	2.91184	2.80778	15.7311	9.73293	2.92437	4.88043
Mpdu1	1854.99	1675.5	1575.89	460.991	430.554	741.493	894.654	1147.06	1208.47	1506.91	1394.61	1667.53	1112.19	1109.83	922.134	988.675	1121.45	1504.23	1254.66	1217.01	1311.55
Fxr2	4741.26	4491.05	4461.72	2867.82	2872.91	2616.3	2897.03	2537.55	2751.12	3940	3705.81	4167.57	2237.56	2214.03	2114.77	1969.06	4285.38	3724.49	5295.06	4337.61	3815.82
Atp5g3	5238.86	5449.52	5669.34	4423.71	4324.84	4841.84	4872.09	5201.93	5367.5	8580.79	9636.84	8073.14	7339.97	6825.23	9027.47	10572.6	4697.2	5805.47	4601.62	6824.21	5284.19
Cd68	663.995	683.746	670.967	46.0866	79.1761	65.4212	86.4025	53.9183	76.2087	298.041	288.687	311.403	189.609	202.619	126.726	85.1311	391.715	306.522	545.681	456.358	98.9132
Slc35g3	0.432099	0.405138	2.07941	1.91385	1.80971	2.92198	5.50667	3.01782	4.66925	0	13.0095	0.434403	0.108074	7.05904	6.2777	2.77875	0.204964	0.243876	1.99732	0.499912	1.54631
Acsl1	253.14	310.139	272.171	356.305	345.896	562.705	528.752	576.611	670.068	804.14	904.865	877.522	1318.02	1218.44	4087.98	4171.57	599.193	758.062	436.289	332.231	398.326
Abca5	201.175	178.294	175.308	108.514	106.485	199.27	227.487	540.636	646.089	297.98	313.069	301.316	677.006	629.708	1134.52	1047.79	278.812	75.7923	484.73	228.315	558.672
Smyd4	442.475	332.236	382.122	339.988	377.777	372.219	369.515	342.05	319.983	231.179	279.596	222.489	342.738	326.25	225.27	278.519	446.001	373.387	390.826	271.869	336.796
Lsp1	73.417	87.7683	129.555	17.2764	38.2149	17.5563	6.32014	0.116205	11.2388	42.9485	50.3708	54.2646	132.018	56.4975	56.1368	80.9569	7895.7	14389.2	7308.53	7963.5	6090.65
Zfyve27	1331.65	1686.41	1480	1153.46	1383.66	1908.02	2006.01	1199.37	1243.36	2588.65	2301.74	2638.99	2225.79	2234.33	1136.68	1224.02	668.248	454.631	1548.82	1028.41	1090.76
Avpi1	268.122	469.884	289.455	355.352	344.086	254.962	278.465	322.681	350.102	1256.12	860.521	918.946	742.82	816.897	262.592	273.013	111.355	92.5074	113.8	141.278	96.7023
Sfrp5	253.89	329.281	444.337	10.552	36.3913	220.791	650.086	127.053	186.941	48.7175	42.3755	54.2491	59.5283	56.5261	14.8428	14.1266	59.5977	25.64	6.09369	1.10254	2.61419
Myh11	15.336	15.0284	28.3651	9.59129	11.8139	13.6431	9.04151	22.5535	11.2666	22.3809	5.7051	23.1616	8.44376	7.77009	1081.22	1096.25	57.1106	45.1336	16.4376	19.2057	3.70891
Rad51d	439.634	314.386	499.985	485.974	498.847	521.699	457.796	516.758	479.91	307.615	462.011	533.45	561.782	588.527	455.661	497.012	241.888	187.173	335.513	316.57	292.143
Fndc8	10.5223	7.80777	14.6583	4.79236	1.80173	8.78244	15.5176	6.06475	9.52806	6.37652	7.38257	0	1.84164	2.13051	1.49856	0.133732	28.3192	28.9776	10.3468	16.4693	2.04881
Unc45b	0	7.75666	3.62054	0.94824	0	0.945431	0.853289	0.104147	0.129427	16.7464	24.1322	50.1839	0.150545	0.198566	53.1444	43.3558	14.8397	19.2891	0.571211	4.11123	3.1467
Pank3	3898.88	4044.12	3763.04	4747.38	4498.72	4721.69	5009.56	5161.52	5261.28	3039.4	3325.6	3642.94	7833.97	8047.01	2717.05	2701.46	1614.54	2014.51	1937.51	1985.58	2650
Rars	2086.02	1788.38	2148.46	2047.62	2087.32	2109.26	2380.99	2438.9	2294.92	1414.97	1824.67	1613.54	1993.64	1994.61	963.542	923.364	2190.89	3083.53	2573.6	2943.53	2591.23
Wwc1	5332.36	4910.59	5677.99	4848.22	5348.03	5685.95	6089.01	7573.49	7712.92	5380.69	6654.55	6316.83	7534.31	8062.25	10109.3	9741.23	527.801	267.946	421.094	419.249	444.004
Mrpl58	654.779	565.585	626.972	423.539	469.706	533.408	605.238	449.638	487.905	475.27	526.3	765.481	659.06	594.315	623.566	575.073	613.778	941.323	669.094	865.397	694.575
Fdxr	208.455	201.411	284.21	279.487	301.32	164.109	149.222	137.512	125.265	186.24	261.072	204.781	123.738	108.971	202.526	222.742	261.264	206.374	379.203	337.283	241.053
Otop3	0	0	0	0	0	0	0	0.0667978	0.0813561	0	3.2748	33.4514	0.0929005	0.118581	1.38911	1.44958	0.172524	0.203209	0	0	0
Sult4a1	23.1786	80.0956	26.3466	9.59186	11.8168	14.6269	11.7759	3.12974	4.93351	127.327	26.0261	46.7984	52.3982	61.2606	5.5098	7.15126	0.328562	3.31487	0	0.493364	1.50014
Pnpla5	0	0	0	0	0	0	1.9898	0.0061922	0.00731552	0	0	0	0.00813613	0.00994094	0.00677904	0.0072349	0.0136016	0.015302	0	0	0
Mrpl45	1187.88	1114.46	1233.52	2203.23	2102.82	1521.14	1317.91	1072.4	1132.47	816.326	1276.54	1177.28	1003.49	1044.26	662.375	671.298	1077.13	1479.22	1276.06	1547	1280.71
Mb	4.30978	10.4938	2.54818	23.0838	19.1535	6.82022	8.16778	14.8291	3.32428	7.03029	14.4871	1.5248	22.5614	12.9847	0.1223	0.133354	16.8605	0.349362	2.63782	0.489649	0
Irf1	1784.06	1487.51	2342.27	226.647	273.981	473.794	380.385	431.774	486.409	791.249	1612.53	1640.21	886.59	901.908	10158.1	9216.01	177.874	1033.95	322.34	417.43	337.771
Slc22a5	441.771	400.694	335.7	300.601	308.575	315.529	283.912	418.297	445.179	491.317	587.437	606.085	695.337	733.004	2663.68	3270.37	330.632	220.635	483.965	326.805	353.208
P4ha2	99.3947	114.964	186.598	2088.97	2978.65	1622.81	610.694	173.397	291.585	37.1609	105.114	33.7202	1062.53	1109.49	150.76	211.844	901.877	1211.27	588.268	442.253	461.668
Alox12e	0.426769	0	0	0	2.72119	0.948299	2.69466	3.05387	0.103138	0	0	0	36.5661	27.311	0.100951	1.52585	0.22866	0.27414	4.11693	0.494675	0
Arrb1	203.918	246.298	269.479	715.506	797.413	1359.94	1719.32	1133.62	1126.13	662.157	638.955	684.3	2256.92	2234.11	2238.19	2150.94	2742.04	1175.75	834.758	642.857	772.077
Tm4sf5	0.967524	5.14348	5.28426	0.948295	0.891943	2.90001	0	3.11311	1.74905	24.7522	55.8749	40.4178	1.83984	3.97026	4.11288	5.6439	0.283091	0.34556	0	2.29873	0.407935
Cxcl16	143.085	792.638	182.828	50.8899	54.599	36.1162	22.699	98.7179	152.232	2988.41	1398.91	1664.8	1059.44	1072.3	5603.66	4832.69	27.5068	64.6075	30.263	36.7435	31.2267
Pelp1	2165.15	1878.42	1990.78	2246.44	2250.28	1898.24	2086.09	1916.2	1864.15	1377.72	1601.9	1505.31	1024.97	973.128	535.844	516.8	2602.19	2128.3	2816.04	2379.72	2547.79
Med11	260.949	324.894	274.399	206.481	232.114	286.232	317.619	267.426	236.111	350.694	446.644	356.888	462.916	369.336	359.728	366.161	409.148	604.105	361.106	522.783	458.502
Alox15	23.6129	8.87925	30.2152	18.2678	13.6686	2.89944	3.5858	11.9188	11.0686	0.554969	18.3153	0	1.84166	0.188601	4.12111	1.57379	2.85379	0.350673	6.83048	12.1355	8.20456
Heatr9	0	2.27092	3.63339	0	0	0	0.894732	1.47146	1.54391	0	0	0	1.58789	0.0735522	0.0493351	1.32262	0.104212	0.12026	0	1.91023	3.05181
Ccl6	0	0	0	0	0	0.970862	0	0.0425515	0.0511814	2.74732	0	0	2.961	3.24715	3.43911	4.64213	0.102531	0.118263	0	0.553533	0
Ccl4	0	1.03244	0	0	0	0	0	0.0458257	0.0552113	0	0	0	0.0624443	0.0784177	3.48263	2.47862	0.111416	0.128845	0	11.7979	0
Natd1	764.75	712.03	755.524	703.981	716.395	1097.12	1334.3	1463.62	1445.98	1531.97	1237.2	1267.79	1273.6	1255.99	1120.61	1026.25	1380.06	944.662	1446.66	1349.38	1643.51
Map2k3	1770.19	2494.81	1826.03	1182.27	1157.89	1111.76	1245.06	1671.32	1788.19	5075.81	1961.31	2527.83	1217.74	1136.22	5357.38	4788.14	2321.52	1805.44	2525.24	3149.59	2631.94
Ywhah	2400.16	2716.17	2611.34	991.146	1037.73	1072.68	1162.23	1302.45	1283.01	3004.16	2067.12	2224.73	2957.37	3100.41	1986.77	1952.25	4580.61	4862.95	2351.22	3087.35	2621.48
[truncated: 37,275 more rows]
