# Supplementary material for: Generation of patterned kidney organoids that recapitulate the adult kidney collecting duct system from expandable ureteric bud progenitors
Source: Nat Commun. 2021 Jun 15;12:3641. doi: 10.1038/s41467-021-23911-5 (PMC8206157; doi:10.1038/s41467-021-23911-5)
Supplement: Supplementary file 6 — Supplementary Data 2 [file 41467_2021_23911_MOESM6_ESM.xlsx]

## Sheet: Genes (>4 fold, tip vs trunk)
Supplementary Data 2. 4-fold change gene list (tip vs trunk)
GeneName	logFC	P-Value	FDR
Gsdmc3	-17.6856	1.51208e-50	1.97947e-46
Gsdmc2	-15.6808	3.00589e-65	5.90252e-61
Upk2	-13.1931	4.27904e-22	2.57777e-19
Sptssb	-12.7238	9.67048e-24	7.44684e-21
Itih2	-12.6762	4.28986e-36	2.10594e-32
Ntrk1	-11.5302	4.55177e-33	1.37509e-29
Anxa8	-11.2346	4.35881e-22	2.57777e-19
Upk3a	-11.0861	1.86068e-28	3.32156e-25
Snx31	-11.0592	5.08452e-38	3.32807e-34
Krt4	-11.055	9.26226e-19	3.1631e-16
Capn13	-10.9192	4.00152e-28	6.83269e-25
Fer1l4	-10.2457	2.66509e-15	4.20346e-13
Psca	-10.2295	1.79009e-18	5.71564e-16
Ascl4	10.1692	7.7206e-26	7.97924e-23
Mettl11b	10.0991	6.33135e-14	7.62734e-12
Arl14	-10.0049	6.43506e-24	5.15764e-21
Krt5	-9.96535	8.32578e-10	4.37668e-08
Krt14	-9.91947	2.14504e-13	2.37973e-11
Akap6	-9.80154	1.38363e-19	5.17518e-17
Pla2g1b	-9.76306	1.23901e-22	7.72374e-20
Dmkn	-9.67871	8.14361e-35	3.19824e-31
Ern2	-9.67577	1.38267e-17	3.66903e-15
Lrrtm3	-9.61021	5.09548e-14	6.33275e-12
Lbhd2	9.59261	2.53236e-17	6.458e-15
CAAA01077340.1	-9.52873	1.93886e-13	2.18403e-11
Ly6d	-9.48347	1.57375e-11	1.17278e-09
Upk1b	-9.36808	4.01716e-21	1.94773e-18
Hmx2	-9.34754	8.8476e-15	1.25441e-12
Hcar2	-9.30781	9.45649e-16	1.65797e-13
Tff3	-9.25752	5.71183e-13	5.6681e-11
Dmrt2	-9.11609	3.17778e-16	6.14783e-14
Ctse	-9.08689	1.14979e-17	3.11418e-15
Eef1a2	-9.04794	1.0096e-09	5.1695e-08
S100a5	-9.02296	5.87767e-16	1.06867e-13
Oas1f	-8.98531	1.89281e-10	1.1246e-08
Cbr2	-8.98358	2.01252e-09	9.66229e-08
3830417A13Rik	-8.97604	5.09584e-16	9.44004e-14
Krt39	8.97463	4.32437e-15	6.68627e-13
Ccr4	-8.97119	4.50236e-24	3.92936e-21
Tff2	-8.91178	8.47945e-31	2.08133e-27
Tpsab1	-8.90273	2.82565e-27	4.11007e-24
Slc4a9	-8.75391	8.05162e-68	3.16211e-63
Cdh17	-8.751	6.04472e-16	1.09398e-13
Atp6v0d2	-8.69029	2.29918e-18	7.05434e-16
Crisp1	-8.68436	7.45174e-08	2.4949e-06
Cd200r3	-8.68151	7.72677e-13	7.45586e-11
Ces2f	-8.66152	6.23451e-12	5.06931e-10
Epha5	8.64332	3.35469e-11	2.33597e-09
Trim60	-8.64154	1.85776e-12	1.67339e-10
Kcng1	8.61712	9.43779e-18	2.62873e-15
Insrr	-8.60481	7.61692e-27	9.97131e-24
Hyal6	-8.54922	1.73328e-13	1.97882e-11
Akr1b7	-8.54613	9.97877e-27	1.26418e-23
Olfr1342	8.54102	8.78068e-15	1.24943e-12
Krt34	-8.53401	6.88248e-15	1.00857e-12
Hcn1	8.51015	3.48045e-13	3.61607e-11
Hcar1	-8.50042	4.37882e-41	4.29923e-37
Muc3	-8.48502	5.44614e-14	6.66312e-12
Fam243	-8.42259	4.6885e-09	2.05504e-07
Asb15	-8.3519	1.97574e-30	4.31073e-27
Aldh3b2	-8.35088	3.81738e-19	1.36291e-16
Dio1	-8.33661	5.70666e-32	1.49412e-28
Adra1a	-8.31514	2.48116e-18	7.49559e-16
Srarp	-8.28718	1.51974e-12	1.38801e-10
Fabp2	-8.27919	1.78894e-09	8.69517e-08
A530016L24Rik	8.26672	1.53335e-09	7.53683e-08
Gm17455	8.26426	1.79422e-11	1.32952e-09
Psapl1	-8.20274	1.58967e-07	4.89434e-06
Gsdmc4	-8.07538	1.23443e-13	1.44716e-11
Tcerg1l	-8.02554	2.60807e-29	4.87747e-26
Smim31	-7.96163	1.63361e-29	3.20785e-26
C4bp	-7.90526	2.99317e-27	4.19824e-24
Htr5b	7.86192	2.59603e-25	2.54885e-22
Hsd17b2	-7.83496	8.47717e-12	6.63195e-10
Foxi1	-7.79814	2.31352e-11	1.67845e-09
Atp6v1g3	-7.77869	4.39027e-15	6.76153e-13
Tldc2	-7.7443	7.30932e-24	5.74118e-21
Prkcb	-7.67924	2.97917e-23	2.12729e-20
Msln	-7.59705	6.30533e-15	9.41556e-13
Hepacam2	-7.59576	6.65554e-14	7.99337e-12
Ttc6	-7.55494	1.18132e-15	2.03482e-13
Cntn1	7.53372	1.66144e-16	3.47072e-14
Trim29	-7.5335	8.87955e-09	3.64395e-07
Sox8	7.43176	3.10601e-15	4.85985e-13
Atp6v1c2	-7.39396	9.52471e-34	3.40058e-30
Cyp1a1	-7.27173	7.06881e-11	4.60561e-09
Npsr1	-7.27153	1.40601e-13	1.62885e-11
Hs3st5	-7.25953	1.4135e-17	3.70084e-15
Hsd3b6	-7.24482	1.3491e-12	1.25256e-10
Aqp2	-7.20779	1.56863e-30	3.62382e-27
Atp6v1b1	-7.16795	2.38442e-15	3.83784e-13
Cyp4f39	-7.15277	6.10726e-12	4.97615e-10
Foxq1	-7.13294	8.35829e-17	1.87574e-14
Aoc1	-7.13225	1.28117e-24	1.17012e-21
Serpinb6b	-7.06951	1.39979e-17	3.68953e-15
Guca2a	-7.02078	4.65375e-16	8.66193e-14
Gm815	6.99147	1.20651e-11	9.3091e-10
Slc14a1	-6.97008	1.09735e-17	2.99279e-15
Stra6	6.86293	3.17175e-16	6.14783e-14
Pkp1	-6.84606	2.52839e-16	5.11842e-14
Aqp5	-6.83582	1.18842e-09	5.99137e-08
Pof1b	-6.81497	1.76669e-14	2.40914e-12
Adra1b	-6.75691	1.06209e-22	6.83797e-20
Sprr2f	-6.71757	2.3807e-15	3.83784e-13
Bace2	-6.6578	6.06438e-19	2.10767e-16
Fam25c	-6.62924	2.80725e-10	1.60013e-08
St6gal2	6.62349	1.70459e-15	2.80103e-13
Oit1	-6.61601	1.6419e-23	1.24005e-20
Avpr1a	-6.597	2.67293e-17	6.72855e-15
Lypd2	-6.51441	3.66072e-18	1.0494e-15
Klhdc8a	-6.48185	3.94471e-20	1.61376e-17
Thrb	-6.4489	4.10366e-14	5.16548e-12
Krt36	-6.43353	5.9808e-12	4.89341e-10
H4c4	6.43189	2.4307e-13	2.62978e-11
Mymx	-6.41992	7.41777e-33	2.08084e-29
Apela	-6.39133	1.57511e-38	1.23718e-34
Guca2b	-6.38823	1.17064e-11	9.05011e-10
Msx2	-6.37372	7.17929e-11	4.66036e-09
Rnf183	-6.37132	7.38886e-13	7.16501e-11
Pdia2	-6.36779	4.24092e-09	1.8735e-07
Dscaml1	-6.35611	5.25925e-14	6.47482e-12
Psma8	6.29413	1.69491e-12	1.53617e-10
Sema3e	-6.27404	9.91048e-18	2.74094e-15
Reg4	-6.22789	3.39755e-13	3.54873e-11
Rorb	-6.21425	1.14552e-13	1.35099e-11
Wif1	6.21273	2.32086e-07	6.83263e-06
Lmo1	6.20634	2.56295e-12	2.27211e-10
Ky	6.19217	1.28663e-08	5.07329e-07
Tmem236	-6.18791	2.11198e-20	9.01565e-18
Nfasc	6.14932	7.70437e-13	7.45255e-11
Ahnak2	-6.13967	2.87356e-18	8.3595e-16
Gcgr	-6.1326	3.12724e-12	2.71118e-10
Fxyd4	-6.09507	9.49914e-15	1.33207e-12
Slc4a1	-6.05349	1.32776e-08	5.21972e-07
Fzd9	6.03511	9.69005e-11	6.06949e-09
Nalcn	6.02963	1.87336e-18	5.88578e-16
Fa2h	-6.02499	3.77967e-13	3.90629e-11
Wnt11	6.00959	2.61023e-10	1.49652e-08
Adamts18	6.00503	1.47282e-08	5.73998e-07
Ly6g2	-5.98423	3.27479e-35	1.42901e-31
Atp6v0a4	-5.98076	1.01106e-21	5.59261e-19
Liph	-5.96845	8.94888e-08	2.9484e-06
Cnnm1	-5.94443	3.64968e-14	4.62368e-12
Hspb7	-5.91743	5.31313e-13	5.32303e-11
Ces1e	-5.91356	4.88285e-15	7.46165e-13
Crybb1	5.87885	1.09942e-13	1.30052e-11
Adgrf5	-5.85529	7.09598e-28	1.16117e-24
Laptm5	-5.81958	3.6643e-25	3.50995e-22
Insl6	-5.81281	6.68921e-15	9.87615e-13
Rgs7bp	-5.81081	1.67242e-07	5.11931e-06
Hmcn2	-5.80401	2.57856e-16	5.16673e-14
Mamdc2	5.74892	1.81439e-09	8.80797e-08
Oas2	-5.74426	2.65297e-17	6.72194e-15
A2ml1	5.73166	5.73185e-15	8.65796e-13
Tmem213	-5.72824	2.92123e-37	1.63893e-33
Crct1	-5.72639	3.69536e-10	2.04405e-08
Rhbg	-5.70586	6.68271e-12	5.4002e-10
Defb1	-5.69263	2.38367e-08	8.83149e-07
Ihh	-5.68029	3.56189e-22	2.18572e-19
Prlr	-5.65855	5.69195e-17	1.34427e-14
Krt15	-5.65737	1.96706e-09	9.46718e-08
Abi3bp	-5.64722	1.36406e-25	1.3736e-22
Ugt2b34	-5.63711	3.61756e-14	4.59781e-12
Rlbp1	5.59468	6.47045e-11	4.27536e-09
Clcnkb	-5.58779	4.02271e-08	1.43101e-06
Ccdc154	-5.58029	1.05895e-07	3.43136e-06
Hpgd	-5.56272	3.8246e-23	2.58972e-20
Scnn1a	-5.56159	2.1827e-27	3.29698e-24
Jakmip2	5.55989	6.37725e-06	0.000131334
Col9a1	5.53665	1.15475e-16	2.53354e-14
Edar	5.52482	7.976e-12	6.27739e-10
Dlgap1	5.49543	3.2144e-10	1.79572e-08
Tmtc1	-5.49503	4.39769e-22	2.57777e-19
Edaradd	-5.47442	4.53059e-13	4.57404e-11
Cers3	-5.46967	1.59047e-16	3.34025e-14
Pip5kl1	5.46131	8.36056e-12	6.55378e-10
Upk1a	-5.45586	3.71315e-12	3.16327e-10
Syn2	-5.45552	3.1879e-13	3.36555e-11
Rhcg	-5.4548	5.1118e-24	4.36425e-21
Ccdc113	-5.40817	1.58563e-15	2.63867e-13
Shh	-5.38878	1.16806e-20	5.15428e-18
Tmprss13	-5.38095	3.3248e-08	1.19355e-06
Acss1	-5.37713	1.40956e-18	4.65191e-16
Ckmt1	-5.36326	7.28839e-30	1.50651e-26
Apba2	5.35963	9.10021e-09	3.71896e-07
Crispld2	5.35409	1.16466e-33	3.81163e-30
Gng4	-5.34343	3.72265e-10	2.05625e-08
H2-Ab1	5.3337	6.73814e-12	5.43382e-10
Pappa	-5.3137	1.16563e-20	5.15428e-18
Gpr62	5.29604	2.61303e-09	1.21589e-07
Cyp2s1	-5.28903	3.51481e-26	3.83437e-23
Sh3rf2	-5.28264	9.6308e-10	4.95715e-08
Fxyd3	-5.2718	4.54936e-08	1.59098e-06
Efcc1	-5.26636	2.15282e-26	2.56205e-23
Cdh23	5.25259	9.49142e-06	0.000187221
Adh1	-5.24857	1.49404e-15	2.5075e-13
Aqp3	-5.23891	1.09712e-15	1.90651e-13
Ccdc184	-5.23769	1.79371e-10	1.06734e-08
Etv4	5.20779	6.45587e-12	5.22766e-10
Cpa2	5.16249	2.12211e-24	1.89412e-21
Pnpla3	-5.16001	1.374e-10	8.36607e-09
Fam171b	5.15102	5.27286e-09	2.28566e-07
Cutal	-5.14333	3.80814e-23	2.58972e-20
Crlf1	5.13762	2.54692e-11	1.8387e-09
Sema4f	5.12135	1.51289e-27	2.37662e-24
Clec12a	-5.10894	2.57886e-15	4.08385e-13
Dpysl4	5.10733	7.40007e-15	1.06852e-12
Ccm2l	-5.10523	1.42945e-10	8.67677e-09
Kcna2	5.09913	9.0604e-08	2.98014e-06
Tmem163	-5.09884	1.72584e-11	1.28127e-09
Kcnq5	5.079	7.63831e-09	3.19127e-07
Krt19	-5.07349	3.75753e-16	7.12897e-14
Cntnap3	-5.06835	5.74397e-11	3.82344e-09
Plxnc1	5.06148	4.22469e-20	1.69302e-17
Camkv	5.05582	2.68984e-17	6.72855e-15
Spon2	-5.02919	1.86501e-08	7.12496e-07
Slc26a7	-5.01661	4.38462e-09	1.9348e-07
Ccdc88b	-4.99616	8.63262e-22	4.84327e-19
Lamb3	-4.99396	7.84282e-19	2.70185e-16
Kcnn3	-4.96491	6.66879e-22	3.85152e-19
Zan	-4.96189	1.08123e-16	2.38557e-14
Il18r1	-4.96035	9.50622e-10	4.90588e-08
Kcna3	4.95883	5.00153e-06	0.000105719
P2ry14	-4.95881	1.88852e-13	2.14358e-11
Grp	4.95359	1.46207e-16	3.13769e-14
Gna15	-4.94768	0.000413922	0.0049758
Kcne1	-4.93575	2.84539e-06	6.46306e-05
Ces1d	-4.91596	8.03659e-10	4.24222e-08
Serpinb9	-4.88678	4.3092e-12	3.64731e-10
Grem2	-4.88144	0.00138972	0.0132376
Upk3b	-4.87782	5.39152e-14	6.61692e-12
Fcgbp	-4.86645	1.98346e-21	1.03862e-18
Adamtsl5	-4.86356	2.40993e-13	2.62174e-11
Hs3st3a1	4.84603	2.72481e-17	6.77287e-15
Cntn5	4.84002	8.11803e-10	4.27945e-08
Lin7a	4.82246	8.47707e-07	2.18022e-05
Entpd1	-4.81621	8.76174e-09	3.59937e-07
Slc17a4	-4.8143	1.42466e-09	7.05559e-08
Tmem59l	4.80292	2.0122e-12	1.80423e-10
Etv5	4.79736	2.32142e-13	2.55375e-11
Ifit1bl1	-4.79734	5.46012e-11	3.6593e-09
Nt5e	-4.78194	2.13544e-06	5.00687e-05
Cntn2	4.76703	5.28254e-11	3.54635e-09
Trim61	-4.75989	2.84785e-10	1.62092e-08
Gsg1l	4.7426	7.86549e-11	5.05075e-09
Zfp750	-4.73866	2.80007e-07	8.06802e-06
Paqr5	-4.73687	1.71041e-18	5.50597e-16
Pdzrn4	4.73582	7.94551e-10	4.19978e-08
Foxa1	-4.73488	1.11916e-10	6.93259e-09
Kcnn4	4.7306	4.1263e-11	2.82813e-09
Sptlc3	-4.72829	1.41961e-08	5.55303e-07
Aqp4	-4.72291	1.14501e-24	1.07066e-21
Cd36	-4.72249	2.42283e-09	1.13818e-07
Pparg	-4.72085	6.96341e-17	1.59926e-14
Tmprss6	-4.70311	2.10178e-08	7.89889e-07
Lrrc26	-4.68844	1.64012e-10	9.83395e-09
Cbln1	-4.68236	3.01876e-14	3.88708e-12
Cd79a	4.67175	4.39304e-09	1.93634e-07
Btbd18	4.63732	1.12686e-08	4.48836e-07
Tlcd4	4.63136	5.30167e-09	2.29562e-07
Arhgap40	-4.63037	1.09773e-05	0.000213104
Sprr1a	-4.61789	5.90621e-05	0.000934923
Lcn2	4.60347	2.97225e-08	1.08283e-06
Hopx	-4.59997	3.66818e-06	8.07967e-05
Cyp4a30b	-4.5945	2.26945e-06	5.27385e-05
Vtcn1	-4.58154	0.0001301	0.00186802
Mlc1	-4.58071	1.13308e-05	0.0002191
Fam13a	-4.57566	2.87651e-16	5.64846e-14
Kcnc4	4.5608	1.04504e-06	2.6326e-05
Krt20	-4.54488	1.48991e-05	0.0002789
Chst5	-4.54327	2.50839e-10	1.4487e-08
Spock3	-4.52664	5.03527e-05	0.000813452
Twist1	4.52317	1.90554e-11	1.40406e-09
Ffar3	-4.50713	0.0036865	0.0282222
Slc27a6	4.49267	7.44751e-12	5.93278e-10
Cxcl14	4.49149	4.17255e-13	4.28975e-11
Zfp853	4.49054	1.52447e-11	1.13843e-09
9530053A07Rik	-4.48057	4.13809e-06	8.95894e-05
Spp1	-4.47737	2.04298e-09	9.79472e-08
Greb1	4.47335	1.12736e-11	8.73268e-10
Il18	-4.45934	7.34753e-10	3.90838e-08
Lgals3	-4.44573	1.25509e-08	4.95387e-07
Ret	4.4443	1.53678e-10	9.25673e-09
Fbln2	4.43495	1.04475e-11	8.12481e-10
Igf1	-4.40762	1.54131e-13	1.78034e-11
C2cd4b	4.40503	7.05448e-09	2.97265e-07
Rnf186	-4.40004	2.89746e-14	3.74316e-12
Ranbp3l	-4.39729	4.16108e-06	8.99878e-05
Vgll1	-4.38206	1.47952e-05	0.000277485
Rbp1	4.38059	5.84662e-24	4.88541e-21
Tmem52	-4.36945	4.39828e-17	1.05325e-14
Upk3bl	-4.36614	2.21416e-11	1.6163e-09
Plekhs1	4.3587	5.54694e-09	2.38603e-07
Akr1c19	-4.35105	8.24857e-17	1.86176e-14
Hp	-4.34816	5.00977e-13	5.04484e-11
S100a14	-4.34507	5.8154e-12	4.80385e-10
Camk1d	-4.33785	1.12661e-26	1.38266e-23
Galnt5	-4.33768	1.24656e-13	1.45703e-11
Pdgfd	-4.33699	2.12787e-14	2.8328e-12
Wdr72	-4.33579	2.44607e-16	4.97744e-14
Spef2	-4.3337	1.54736e-06	3.74426e-05
Jhy	4.33243	1.92628e-08	7.3376e-07
Mmp23	-4.32774	4.39874e-12	3.71509e-10
Prima1	-4.31145	1.5852e-18	5.18796e-16
Folr1	-4.3113	1.48361e-21	8.09249e-19
AA986860	-4.3065	2.86929e-21	1.4827e-18
Pdlim1	-4.3024	5.38482e-23	3.58438e-20
Snx22	4.30152	3.2846e-07	9.31071e-06
Npb	-4.29502	2.20671e-16	4.53738e-14
Wnt7b	-4.28908	1.22469e-11	9.43081e-10
Tek	-4.28264	1.04381e-06	2.6326e-05
Rhov	-4.27949	3.32591e-14	4.25467e-12
Cltrn	-4.27107	2.94739e-19	1.07179e-16
Lgr5	4.26378	2.3654e-13	2.58046e-11
4933402E13Rik	-4.23921	6.15423e-08	2.09805e-06
Frem1	4.2306	4.22762e-17	1.02488e-14
Muc20	-4.22503	3.8464e-27	5.20896e-24
Slc9a9	-4.22472	1.33825e-11	1.02053e-09
Nkain3	4.20235	7.87069e-11	5.05075e-09
Slc7a10	4.20138	1.31822e-13	1.53167e-11
Col2a1	4.19296	2.16538e-18	6.69614e-16
Tgm2	-4.18852	7.86461e-12	6.20214e-10
Col15a1	-4.17327	3.56221e-21	1.77087e-18
Hsd3b2	-4.16866	2.70993e-08	9.96508e-07
Ramp1	-4.16483	1.78267e-08	6.85036e-07
Rnf152	-4.16015	3.56275e-16	6.79223e-14
Wnt4	-4.15499	4.09856e-21	1.96296e-18
Aplnr	-4.14722	1.55854e-16	3.29078e-14
Nlrc4	-4.13378	3.34111e-08	1.19831e-06
Emp1	-4.13078	1.53392e-10	9.25373e-09
Cabp1	4.12633	1.78825e-06	4.27191e-05
Fam83e	-4.12159	1.28303e-11	9.82229e-10
Cd14	-4.11484	4.71407e-10	2.56776e-08
Moxd1	4.11355	5.74889e-12	4.76321e-10
Fam167b	-4.10415	3.50693e-07	9.90133e-06
Fam129a	-4.10312	3.21496e-23	2.25466e-20
Tspan8	-4.10177	2.60823e-18	7.81933e-16
Filip1	-4.09946	4.00879e-07	1.11658e-05
Pllp	-4.09569	7.15266e-11	4.65077e-09
Gulo	4.09222	5.95349e-14	7.1942e-12
Htr1d	-4.08982	0.000248117	0.00325353
Lhx6	-4.08779	1.7087e-13	1.96216e-11
F5	-4.07603	1.15567e-20	5.15428e-18
Cav1	-4.07534	8.69644e-20	3.31588e-17
Wfdc1	-4.06806	0.000181436	0.00248536
Ly6c1	-4.0679	2.96601e-05	0.000515416
Sdcbp2	-4.06757	2.82694e-16	5.58921e-14
Bach2	4.06593	1.91168e-18	5.95852e-16
Itga4	4.05345	2.87483e-08	1.04929e-06
Ccdc141	-4.02871	2.2224e-16	4.54584e-14
Galnt13	4.02722	4.11141e-06	8.92086e-05
Il1r1	-4.01708	5.66249e-26	6.01035e-23
Mgam	4.01457	0.000545948	0.00621479
Hspb1	-4.01395	3.13785e-10	1.75796e-08
Coch	-4.01377	1.14259e-14	1.58004e-12
Alpk1	-4.01373	4.15624e-06	8.99328e-05
Col14a1	4.00733	3.83258e-16	7.23638e-14
Bsnd	-3.99882	3.2972e-06	7.37e-05
Elfn1	-3.99711	4.1013e-05	0.000685115
1700028P14Rik	3.99432	1.48449e-05	0.000278019
Fcer2a	3.99303	0.00111319	0.0111438
Depp1	-3.97968	3.09597e-05	0.000536102
Gucy2e	-3.97686	1.45847e-07	4.53152e-06
Ptchd4	3.97069	9.13682e-07	2.3331e-05
Tm4sf4	-3.9667	3.36103e-09	1.52422e-07
Clca3a2	-3.96505	2.93188e-12	2.55875e-10
Ass1	-3.96474	3.33908e-16	6.42822e-14
Gsta3	-3.9629	3.87891e-11	2.66789e-09
Atp1a2	3.95462	5.30571e-16	9.78268e-14
Anks1b	-3.94596	1.43539e-10	8.69942e-09
Aqp6	-3.94169	2.24065e-05	0.000402732
Uap1l1	-3.94134	4.82589e-11	3.27335e-09
Kcnb2	3.92951	2.52955e-06	5.81078e-05
Asic5	-3.92235	1.45102e-08	5.66462e-07
Car12	-3.91827	4.38549e-19	1.55164e-16
Pramef12	-3.91319	3.08622e-10	1.73398e-08
Il1rn	-3.91143	9.0274e-09	3.6969e-07
Elf5	-3.91034	1.65892e-14	2.27007e-12
Klhl6	-3.90441	1.67483e-08	6.47399e-07
Kcnq4	3.8962	0.000466792	0.00549036
Kcnd2	3.89445	2.0346e-06	4.78759e-05
Ptgs1	-3.89397	2.92952e-26	3.28718e-23
Dnase1l2	-3.89115	2.8522e-07	8.20019e-06
Ascl1	-3.87953	3.53668e-17	8.681e-15
Tmem121	3.87576	0.00016954	0.00234728
Syt8	-3.87539	9.56263e-11	5.99925e-09
Atp12a	-3.86841	1.27986e-10	7.84147e-09
Lgi3	3.86628	2.54051e-13	2.73352e-11
Inhba	3.86564	3.53194e-08	1.26445e-06
Spns3	-3.85626	5.72889e-08	1.96327e-06
Unc5a	-3.84802	0.000328321	0.00412085
Tnfrsf23	-3.84751	2.86003e-07	8.21667e-06
Rgs16	3.83719	7.36632e-16	1.30966e-13
Syngr3	3.82843	8.83414e-06	0.000175312
Spock1	-3.82411	2.45484e-07	7.19184e-06
Adgrb1	3.82157	1.90212e-08	7.25966e-07
Atp10b	-3.82018	4.38247e-18	1.24719e-15
Slc52a3	-3.81688	6.01762e-15	9.02022e-13
Sv2c	3.81187	4.92796e-07	1.34962e-05
Osr1	-3.81076	2.20889e-06	5.15447e-05
Bmf	-3.80758	4.81839e-21	2.27991e-18
Vstm5	3.80252	7.11326e-16	1.27561e-13
Mycn	3.80241	7.40377e-21	3.4208e-18
Ptges	-3.80123	3.05229e-21	1.53683e-18
Ldhd	-3.79656	6.02174e-24	4.92691e-21
Dll4	-3.79626	8.65096e-11	5.48868e-09
Proc	-3.79029	2.19941e-10	1.28157e-08
Ccl20	3.78292	3.55307e-05	0.000602503
Ppp1r1b	3.77731	1.47984e-07	4.59067e-06
Samsn1	-3.77373	3.56095e-05	0.000603579
Rcan2	-3.77327	5.4806e-13	5.47683e-11
Vstm2b	3.77109	3.04758e-05	0.000528189
Rgs8	3.76958	2.55413e-06	5.85914e-05
Zcchc12	3.76094	0.00136345	0.0130474
Cyp2c55	-3.75819	6.11601e-08	2.08683e-06
Aire	3.7573	7.27632e-11	4.70779e-09
Kif26b	-3.75725	2.57303e-23	1.87131e-20
G0s2	-3.74823	6.51732e-11	4.29454e-09
Gldn	3.74782	9.22734e-11	5.81678e-09
Efemp1	-3.74269	4.2411e-11	2.89671e-09
Cxxc4	3.73612	6.09668e-12	4.97615e-10
Fut2	-3.73438	2.44631e-11	1.76932e-09
Arhgdig	-3.73262	6.51326e-20	2.55795e-17
Coro1a	3.73259	1.90531e-10	1.13032e-08
Rbp4	3.73193	0.000254758	0.00332728
Traf1	-3.73016	8.4857e-17	1.89352e-14
Fam169b	3.72742	6.90432e-09	2.91563e-07
Anxa9	-3.72314	8.8593e-20	3.34549e-17
Zfp536	3.72061	1.55781e-08	6.05142e-07
Efcab1	-3.7103	1.22963e-15	2.09053e-13
Lama3	-3.70795	2.7678e-14	3.59933e-12
Serpinb1a	-3.70094	1.69196e-12	1.53617e-10
Anxa3	-3.69881	3.6998e-09	1.6587e-07
Ppp1r3c	-3.69365	2.81698e-18	8.3595e-16
Jph1	3.68904	2.16971e-16	4.4848e-14
Nhlrc4	-3.68311	1.41139e-11	1.07007e-09
Slc9a4	-3.67712	5.13878e-15	7.7921e-13
Pld1	3.67507	2.12541e-11	1.5573e-09
Spdef	-3.67238	2.8805e-05	0.000502782
Grik3	3.66877	1.15902e-06	2.89005e-05
Ccbe1	-3.66804	4.12459e-06	8.93463e-05
Slc15a1	-3.66745	2.1412e-05	0.00038645
Cryab	-3.66737	2.08735e-14	2.80741e-12
Svopl	-3.66579	2.66841e-05	0.00047015
Tnfrsf1b	3.66565	0.00107278	0.0108223
Tex29	-3.66181	1.9423e-05	0.000354297
Lef1	3.66041	5.22998e-08	1.7973e-06
Alox12	-3.65905	1.39536e-07	4.35998e-06
Tubb3	3.65099	0.000781232	0.00836232
Mchr1	3.64915	1.4283e-05	0.000269681
Tmem45b	-3.64192	1.13412e-18	3.80687e-16
Ivl	-3.6401	6.94689e-06	0.000141214
Tcfl5	3.63429	0.000222554	0.00295882
Nkd1	3.63218	3.86474e-11	2.6628e-09
Plet1	-3.6242	5.63202e-11	3.76808e-09
Tenm4	3.62	1.43082e-12	1.31908e-10
Myh7b	3.60917	3.90718e-06	8.54379e-05
Dab2	-3.60814	2.9932e-16	5.84836e-14
Kcnmb2	-3.60497	1.5902e-07	4.89434e-06
Stac	-3.60089	3.51104e-15	5.4718e-13
Batf	-3.60072	3.14553e-05	0.000543725
Ctnnd2	3.59739	5.99017e-13	5.89604e-11
Ces2e	-3.59574	0.000708962	0.0077051
Zfp365	3.5813	4.74883e-14	5.93952e-12
Brinp1	-3.58082	4.53335e-06	9.71824e-05
Spry4	3.57751	7.31367e-12	5.86183e-10
Ptch2	3.57469	4.39906e-06	9.46654e-05
Fam161a	-3.57179	4.28467e-13	4.39352e-11
Ikzf3	3.56985	1.67502e-15	2.764e-13
Kirrel3	-3.56594	5.22739e-09	2.27096e-07
St6galnac6	3.55966	1.27383e-12	1.19113e-10
Entpd3	-3.55944	3.33614e-13	3.49388e-11
Trib2	3.55744	9.23699e-09	3.77094e-07
Pdzk1	-3.55192	1.05907e-12	1.00709e-10
Tlr5	-3.55089	7.80449e-12	6.16711e-10
Kcnh3	-3.5498	5.89724e-06	0.000122282
Sorcs1	3.54941	1.33193e-12	1.23955e-10
Heg1	-3.54801	6.39262e-20	2.53593e-17
Dhh	3.54777	0.000443051	0.00526951
Tnfsf10	-3.544	7.84729e-09	3.27162e-07
Pltp	-3.5429	1.75431e-07	5.33673e-06
Shisal2b	3.54252	7.54088e-05	0.00116287
Cpeb2	-3.53722	1.29535e-07	4.08613e-06
Spink8	-3.53709	2.59323e-09	1.20811e-07
Rnf182	3.53418	1.90162e-05	0.000347683
Stoml3	3.53377	0.000550502	0.00625213
Tent5a	-3.53217	3.23072e-12	2.79471e-10
BC016579	-3.53105	7.30319e-09	3.06758e-07
Fev	3.53093	1.6961e-06	4.07031e-05
Clstn2	3.52513	0.00118675	0.0116869
AU021092	-3.52497	2.46497e-10	1.42994e-08
Akr1b8	-3.51769	5.98013e-15	8.99837e-13
Chst3	3.51687	1.05832e-07	3.43136e-06
Smim24	-3.51196	6.40101e-15	9.52223e-13
Krt7	-3.50985	2.83211e-16	5.58921e-14
Chrm3	3.50656	1.16228e-05	0.000224527
Gli1	3.5063	2.11491e-13	2.35294e-11
Nhs	3.50526	2.77966e-13	2.97453e-11
Tmem117	-3.50523	1.22233e-15	2.08716e-13
Vsig1	-3.5037	2.12234e-19	7.86328e-17
Crb1	3.50243	1.52475e-11	1.13843e-09
Mdk	3.49744	7.28412e-20	2.83237e-17
Smim5	-3.49056	1.31296e-09	6.54364e-08
Hmox1	-3.49044	0.00109034	0.0109628
Slco2a1	-3.48912	9.531e-15	1.33207e-12
Atoh1	-3.4848	3.31679e-05	0.000569319
Klkb1	-3.48414	0.000170412	0.00235572
Atp13a4	-3.47378	2.86844e-05	0.000500899
Ces2g	-3.47352	2.06115e-06	4.84427e-05
Igdcc4	-3.47173	3.01248e-21	1.53648e-18
Acpp	-3.46983	1.39327e-09	6.91457e-08
Prrx2	3.46448	2.07458e-13	2.32123e-11
Scel	-3.4641	3.69247e-10	2.04405e-08
Scin	-3.46039	2.84894e-19	1.04567e-16
Fmo5	-3.45951	1.41327e-07	4.40502e-06
Cmklr1	-3.45868	2.3164e-11	1.67845e-09
Kank4	3.4572	2.65542e-14	3.47621e-12
Slco4c1	3.45107	7.139e-12	5.73353e-10
Zbtb16	-3.44434	1.68802e-06	4.05465e-05
Vwa7	-3.43991	1.20357e-09	6.05222e-08
Gjb6	-3.43962	0.000361257	0.00446855
1520401A03Rik	3.42394	1.82123e-05	0.000334386
Necab2	3.42336	8.37833e-05	0.00127141
Procr	-3.42224	3.01275e-08	1.09555e-06
Pde7b	-3.42216	2.49231e-15	3.96278e-13
Cmbl	-3.42166	5.61978e-13	5.60166e-11
Flt1	-3.41829	6.9914e-07	1.8403e-05
Vwa5b1	-3.41682	2.58069e-10	1.48609e-08
Scnn1b	-3.41565	4.55665e-16	8.52159e-14
Gm13420	-3.41149	8.52853e-12	6.65887e-10
Rassf2	3.40877	2.53949e-09	1.1873e-07
Exoc3l2	-3.40444	1.04615e-09	5.34272e-08
Col9a3	3.4018	1.29375e-10	7.90192e-09
Baiap3	-3.39975	1.43282e-15	2.41508e-13
Gimap5	-3.39424	7.18693e-09	3.02197e-07
Fbp2	-3.39191	6.81121e-10	3.63941e-08
Vipr2	3.39102	3.28676e-11	2.29274e-09
Nsg1	3.38968	1.82443e-21	9.68254e-19
Pde1c	-3.38821	4.45758e-13	4.52358e-11
Card6	-3.38306	0.00130963	0.0126433
Clec1a	-3.37752	3.43214e-13	3.57534e-11
Mmp28	-3.37738	0.000147238	0.00207629
Sema6a	3.37636	1.27722e-16	2.77129e-14
Rab17	-3.37009	1.49824e-10	9.0524e-09
Gabra4	3.36687	0.00054634	0.00621745
Stap2	-3.36542	1.12697e-22	7.13861e-20
Erich2	3.36502	1.74219e-05	0.000320774
Adgrl4	-3.35898	2.94969e-06	6.66147e-05
Ppargc1b	-3.35839	3.46851e-17	8.56721e-15
Gpr83	3.3532	0.0022182	0.0192496
Cdh22	-3.35195	0.000165137	0.00229167
Aldh1l1	-3.34622	5.89824e-09	2.51511e-07
Fzd10	3.3414	0.00050013	0.00577864
Pcdh18	3.34115	7.43903e-06	0.000150439
Iglon5	3.33521	9.05531e-13	8.65278e-11
Vwf	-3.33041	0.000215056	0.00287177
Slfn5	-3.32921	9.33096e-06	0.000184333
Dnah11	3.32301	4.79411e-10	2.60714e-08
Scamp5	-3.32273	2.92678e-20	1.23508e-17
Akr1c12	-3.3148	6.71539e-06	0.000137218
Pdlim3	-3.31333	2.29954e-05	0.000412218
Zscan10	3.31321	4.73643e-05	0.000774413
Tm4sf5	-3.31022	1.96365e-07	5.87346e-06
Slc40a1	-3.30694	3.71088e-13	3.84531e-11
Nxpe5	-3.30342	0.000362993	0.00448578
Pde8a	-3.30256	2.3126e-13	2.5512e-11
Lgals3bp	-3.29554	5.90667e-19	2.07118e-16
Agr2	-3.28531	2.76323e-12	2.43866e-10
Ak1	3.28447	2.11768e-14	2.82883e-12
Ache	-3.28365	2.36698e-17	6.07571e-15
Rerg	-3.28355	3.4466e-11	2.39149e-09
Trpv2	-3.28338	5.46037e-07	1.47893e-05
Cldn11	-3.27891	1.146e-09	5.7924e-08
Lgals9	-3.27888	0.000170275	0.00235465
B4galnt4	3.27757	1.94123e-20	8.37778e-18
C1qtnf1	3.27732	5.12161e-11	3.4501e-09
Samd11	-3.2764	1.24654e-07	3.948e-06
Parvb	-3.26989	4.05821e-20	1.64307e-17
Hsd17b14	-3.25253	3.47319e-05	0.000589976
Cysltr1	-3.24987	7.52289e-06	0.000151904
Pla2g7	3.24979	2.06386e-10	1.20796e-08
Vsig2	-3.24827	1.80107e-07	5.46625e-06
Hivep3	-3.24671	8.04984e-14	9.60916e-12
Luzp2	3.24372	9.00761e-11	5.69655e-09
Ppfibp2	-3.24268	1.08411e-14	1.50446e-12
Dcx	3.23959	2.41277e-08	8.93089e-07
Txk	-3.23508	0.000294482	0.00375854
Tlr4	-3.23342	8.10998e-08	2.69006e-06
Bmp3	-3.22688	4.29472e-17	1.03476e-14
Wnt5b	3.22678	4.89618e-08	1.69416e-06
Osmr	3.22567	8.17413e-22	4.6525e-19
Hlx	-3.22504	4.89531e-06	0.000103753
Fignl2	-3.22431	1.03203e-06	2.60481e-05
Mro	-3.22395	7.73247e-07	2.01511e-05
Trpm6	3.22338	1.78712e-09	8.69517e-08
Tinag	-3.22147	0.000153061	0.00214226
Astn1	3.21943	1.72254e-07	5.2482e-06
Sema4g	-3.21803	1.10966e-20	5.0674e-18
Plxna2	-3.2162	3.98605e-17	9.72325e-15
Slc22a8	3.20935	2.90768e-10	1.65212e-08
Ripor2	3.20866	2.60904e-10	1.49652e-08
Itpr2	-3.20865	1.82528e-18	5.78099e-16
Gimap1	-3.20846	4.92058e-07	1.34854e-05
Col5a2	3.20622	2.95617e-20	1.23508e-17
Il1rapl1	-3.20587	7.09432e-06	0.000143839
Sqor	-3.20535	1.89437e-14	2.55662e-12
Mgat4c	-3.20534	1.21708e-10	7.49189e-09
Mfsd2a	3.19806	7.44899e-17	1.69101e-14
Hs3st3b1	3.19761	2.07345e-10	1.21176e-08
Cdh5	-3.19652	1.68854e-11	1.25594e-09
Olfml2a	-3.19004	0.000424942	0.00509114
H2ac8	3.18985	5.91606e-11	3.93132e-09
Postn	-3.18778	1.97211e-06	4.66009e-05
Hapln1	-3.18715	1.13332e-07	3.63041e-06
Hs3st2	3.18493	0.00042271	0.00506904
Shcbp1l	3.18129	1.19631e-05	0.000230874
H2-Q7	3.17967	5.08362e-11	3.4363e-09
Rab3b	-3.16997	3.78839e-06	8.30254e-05
Epha3	-3.16705	1.12472e-07	3.60864e-06
Ptgis	3.16604	3.7078e-09	1.66039e-07
Abcg5	3.16601	7.75957e-11	4.99577e-09
Atp8b5	-3.16483	7.09929e-05	0.00110115
Slc29a1	-3.16475	1.68291e-21	9.05383e-19
Agbl4	-3.1642	1.10315e-05	0.000213945
Dgat2	-3.1619	2.25408e-14	2.9907e-12
Nkain1	3.16147	5.12892e-14	6.3542e-12
Cystm1	-3.16135	1.2649e-09	6.32822e-08
Calml3	-3.15925	1.03944e-08	4.18688e-07
Cacng7	3.15491	2.21468e-09	1.05045e-07
Dscam	3.15409	6.47732e-11	4.27536e-09
Syt15	3.15075	0.00109735	0.0110164
Ptger1	-3.14534	1.57784e-12	1.43774e-10
Klhl4	-3.14385	8.3388e-07	2.14747e-05
Vsnl1	3.14371	9.84338e-08	3.21881e-06
Kcnh8	3.14236	0.000173791	0.00239568
Fn3k	-3.1416	1.18821e-08	4.70884e-07
Lpo	3.13974	6.59954e-05	0.00103343
Gdap1l1	-3.13944	8.22277e-05	0.00125115
Tcim	-3.13913	3.08515e-09	1.41051e-07
Dgkk	3.13872	0.000710547	0.00771931
Nek5	-3.13425	4.86856e-06	0.000103409
Drd4	3.13381	1.1358e-08	4.51481e-07
Trim71	-3.12728	2.33272e-09	1.09847e-07
Sfrp2	3.12574	1.12398e-12	1.05603e-10
Plcd1	-3.12071	2.24233e-17	5.79363e-15
Arnt2	3.11925	2.54414e-12	2.26054e-10
Tie1	-3.11857	6.82908e-11	4.48492e-09
Nnat	3.11786	2.35125e-18	7.15819e-16
Gli2	3.11642	7.00601e-16	1.26214e-13
Tcf7	3.11476	7.34126e-11	4.742e-09
Kctd12b	-3.11218	6.0876e-17	1.42309e-14
A930017K11Rik	-3.11117	8.65624e-18	2.42826e-15
Ednra	3.11088	3.0196e-10	1.70386e-08
St8sia2	3.1082	2.06936e-13	2.32123e-11
Metrn	3.10538	2.20517e-15	3.57867e-13
Slc16a12	-3.10514	0.00025992	0.00338344
Hoxa4	3.10492	0.000140488	0.0019904
Tenm2	3.10388	9.66211e-05	0.00144062
Ccdc162	-3.10289	9.28458e-08	3.04877e-06
6820408C15Rik	-3.10064	9.70222e-10	4.98085e-08
Slc41a3	-3.09989	2.42187e-13	2.62746e-11
Epha4	3.09918	3.14202e-18	9.07327e-16
Ptprb	-3.0975	1.03935e-08	4.18688e-07
Esrp2	-3.09645	1.21065e-18	4.0293e-16
Socs2	3.09446	6.00325e-07	1.60603e-05
Nipal1	-3.0939	0.00169471	0.0155797
Nipal4	-3.08729	5.10302e-09	2.22432e-07
Gabrp	3.08482	2.47324e-05	0.000439907
Lynx1	-3.08031	2.3509e-10	1.36781e-08
Eno2	-3.07865	1.51071e-09	7.43487e-08
Stk32a	3.07751	2.26816e-08	8.44338e-07
Sfn	-3.07574	0.000282979	0.00363745
Prelid3a	3.07445	2.79242e-13	2.98007e-11
Best1	3.07386	3.2891e-12	2.83896e-10
Nptx2	3.06958	1.82319e-08	6.97877e-07
Ushbp1	-3.06877	1.07494e-12	1.01972e-10
Slit1	3.06387	1.55752e-16	3.29078e-14
Zeb1	-3.05946	1.92644e-07	5.77534e-06
Ggt6	-3.05861	8.61708e-05	0.00130211
Gls2	3.05818	2.71743e-10	1.55345e-08
Pecam1	-3.05537	1.31668e-13	1.53167e-11
Rab31	3.0514	3.93652e-16	7.39708e-14
Cdkl1	-3.04776	2.34586e-13	2.56626e-11
Dleu7	3.04025	1.85908e-06	4.42226e-05
Asb4	3.03979	1.54451e-16	3.29078e-14
Apold1	-3.03478	3.69227e-09	1.65722e-07
Esrra	-3.02912	1.44971e-11	1.0907e-09
Calcrl	-3.02812	1.93861e-08	7.37028e-07
Rims3	3.02785	4.26637e-08	1.50677e-06
S1pr1	-3.01756	2.20226e-06	5.14512e-05
Abcc3	-3.01613	7.19205e-11	4.66095e-09
Prkcg	-3.01608	0.000992083	0.0101305
Cckbr	3.01519	9.85533e-08	3.22004e-06
Pdzrn3	3.01513	1.19186e-15	2.04402e-13
Capsl	-3.01444	5.36558e-12	4.46446e-10
Klhdc7a	-3.01235	1.17416e-16	2.56181e-14
Csdc2	3.01154	8.34569e-11	5.32944e-09
Pik3r5	3.00962	2.39144e-07	7.03514e-06
Ceacam1	-3.00797	7.60629e-12	6.03479e-10
Ankrd35	-3.00396	0.00108501	0.0109232
Slc12a8	-2.99808	3.11435e-10	1.74728e-08
Tmem151b	2.99325	1.83348e-16	3.80985e-14
Gstm1	-2.98902	1.43431e-12	1.31919e-10
Nostrin	-2.98806	8.39209e-05	0.00127301
Cpsf4l	-2.9841	1.03149e-07	3.35067e-06
Oplah	-2.97939	4.48915e-13	4.54388e-11
Acvrl1	-2.97898	7.01884e-10	3.74018e-08
Pcsk1	-2.97184	0.00112751	0.011236
Dnaic2	2.97139	5.27058e-05	0.000847284
Arhgap20	-2.97093	2.88257e-09	1.32872e-07
Gpa33	-2.96866	5.04806e-08	1.74211e-06
Tbc1d10c	-2.96631	9.28366e-06	0.000183584
Ism1	2.96615	2.09238e-15	3.40971e-13
B3galt1	2.96265	0.0025833	0.0215905
2200002D01Rik	-2.96212	1.31445e-07	4.13311e-06
Nr3c1	-2.96204	9.30779e-17	2.06522e-14
Cacna1b	2.96149	8.29442e-05	0.00125965
Sncg	-2.95608	0.000855674	0.00897806
Slc1a3	2.95358	3.05634e-08	1.11038e-06
Nkx6-3	-2.95219	3.79469e-05	0.000637967
Rep15	2.95061	4.35928e-08	1.53029e-06
Exoc3l4	-2.94957	6.02285e-06	0.000124492
Slc7a8	-2.9406	2.06887e-07	6.15872e-06
Edn3	-2.93895	3.79518e-07	1.06463e-05
Optn	-2.93639	5.80018e-14	7.05234e-12
Rab40b	-2.9322	1.22957e-08	4.86292e-07
Ccnd1	2.93135	1.71905e-09	8.39705e-08
Hrob	2.92313	7.80622e-15	1.12298e-12
Parm1	-2.92213	8.00175e-20	3.08091e-17
Krtap17-1	-2.92111	1.19646e-06	2.97207e-05
Gimap6	-2.91885	1.42939e-05	0.000269756
Flvcr2	-2.91756	5.83464e-12	4.80385e-10
Unc45b	-2.91531	0.000892723	0.00928539
Chrdl1	2.91515	8.70898e-09	3.5852e-07
Rmi2	2.91465	2.94861e-10	1.67023e-08
Phf21b	2.91243	8.59697e-16	1.51403e-13
Wnt10a	-2.91103	0.000158198	0.00220864
Dgkh	-2.90394	8.0363e-13	7.71662e-11
Stab1	-2.90334	2.03905e-07	6.08508e-06
S100a1	-2.90139	2.68675e-16	5.35617e-14
Rtn4r	2.8975	2.36084e-08	8.75518e-07
Erg	-2.89445	1.31014e-07	4.12285e-06
Clu	-2.89383	1.83338e-08	7.01095e-07
Tshr	-2.89332	0.00087854	0.00917874
Pdzk1ip1	-2.89184	3.0756e-10	1.73049e-08
Rprm	2.88929	5.35726e-09	2.31361e-07
Esam	-2.88825	1.7565e-09	8.56934e-08
Tmprss2	-2.88689	6.90786e-17	1.59584e-14
Frmd5	2.88631	2.30041e-14	3.04189e-12
Opn5	2.88599	1.29175e-08	5.08834e-07
Glt28d2	-2.88237	5.25825e-12	4.39377e-10
St8sia6	-2.88099	6.26097e-09	2.6627e-07
Rab27b	-2.87702	9.5292e-09	3.88216e-07
Cacna1h	-2.8762	1.4392e-11	1.08487e-09
Chadl	2.8759	8.3359e-10	4.37668e-08
Pon3	-2.87545	3.40999e-12	2.93685e-10
Scube3	-2.87423	5.71075e-11	3.80778e-09
Nme5	-2.86961	0.00414915	0.030815
Esrrg	-2.8563	2.46556e-14	3.23846e-12
Grm8	-2.85406	0.0011433	0.0113444
Robo2	2.85254	2.85789e-18	8.3595e-16
Emcn	-2.85061	3.34492e-05	0.000573396
Scnn1g	-2.84966	3.05055e-19	1.09912e-16
Fgf13	2.84808	0.00171723	0.0157485
Fhad1	-2.84808	9.42567e-07	2.40028e-05
Fgf18	2.84753	2.29149e-09	1.08296e-07
Tdrp	-2.84747	1.81836e-13	2.06993e-11
Ucp1	2.84688	0.00514445	0.036377
Axin2	2.83913	6.6146e-07	1.75051e-05
Tnfaip2	-2.83764	6.90452e-11	4.51935e-09
Pcbp4	2.83489	5.30998e-17	1.26387e-14
Ror2	2.83401	4.14782e-14	5.20438e-12
Ccn3	-2.83022	9.47154e-10	4.89442e-08
Sp5	2.82629	0.00044688	0.00530381
Fcgr2b	2.8254	0.00443735	0.0324824
Ripor3	-2.82428	4.53327e-11	3.09089e-09
Dnah10	-2.82321	0.000493182	0.00572193
Trim16	-2.82004	3.34214e-05	0.00057317
Adam23	2.81829	0.000279231	0.00359314
Cd34	-2.81471	3.63052e-07	1.02356e-05
Unc5c	2.81353	2.56727e-16	5.16673e-14
Capn6	2.81125	1.24258e-09	6.22449e-08
Shc2	2.8069	1.89328e-14	2.55662e-12
Scube2	-2.80657	0.00176913	0.0161204
Dctd	2.80574	2.79145e-12	2.45804e-10
Igfbp7	-2.79843	8.27834e-16	1.46448e-13
Ccdc9b	-2.79811	1.93723e-08	7.37028e-07
Sfrp5	2.79801	1.35073e-11	1.02804e-09
Npas3	2.79596	1.87467e-07	5.65033e-06
Plppr1	-2.79249	6.4161e-12	5.20619e-10
Chst8	-2.78958	1.15847e-06	2.89005e-05
Ankrd1	-2.78946	0.00717244	0.0462914
Sptbn2	-2.78667	1.52581e-17	3.96842e-15
She	-2.78591	8.18815e-09	3.3957e-07
Slc22a18	-2.77775	6.29417e-13	6.16437e-11
Etv1	2.77428	7.11714e-15	1.03523e-12
Sftpd	-2.77328	6.82259e-08	2.30787e-06
H3c11	2.77016	0.000135416	0.00192968
Usp18	-2.76924	6.97745e-08	2.35417e-06
Il33	2.76403	1.46235e-11	1.0981e-09
Gpm6b	2.76268	1.94084e-13	2.18403e-11
Zfp641	-2.7611	3.24662e-11	2.26876e-09
Lrrc3	-2.76009	7.9397e-10	4.19978e-08
Sh3gl3	2.75869	1.52987e-06	3.7111e-05
Itgb6	-2.75727	2.10325e-05	0.000380826
Sytl1	-2.75516	8.00032e-07	2.07665e-05
Fxyd6	2.75417	1.37362e-16	2.96408e-14
Kdm2b	2.74429	6.22711e-10	3.34094e-08
Pak6	-2.74384	3.43758e-10	1.91224e-08
Kcnk4	-2.74204	2.03353e-06	4.78759e-05
D430019H16Rik	2.73947	3.01533e-09	1.38181e-07
Pkdcc	2.73615	2.30964e-12	2.05684e-10
Aff3	2.73542	9.04253e-11	5.70944e-09
Smad9	-2.73406	2.90964e-07	8.34571e-06
Cav2	-2.73147	2.86082e-18	8.3595e-16
4930503L19Rik	2.73039	2.84446e-12	2.49912e-10
Cckar	-2.72893	0.000334163	0.00418082
Alpk3	-2.72199	2.73908e-06	6.2433e-05
Pag1	-2.72116	7.36983e-16	1.30966e-13
Bcat1	2.72002	1.57284e-05	0.000293167
Hecw2	-2.71897	1.08911e-05	0.000211746
Mvp	-2.71867	1.50732e-15	2.51902e-13
Col11a1	2.71692	1.212e-09	6.08681e-08
Loxl3	2.71628	4.03454e-09	1.79443e-07
Ccdc85a	-2.71281	0.00119833	0.0117744
Cfap126	-2.71069	3.30366e-05	0.000567313
Pgm2l1	2.70767	3.61103e-11	2.49676e-09
Gimap4	-2.70608	1.08899e-07	3.50556e-06
Dysf	-2.70379	9.17501e-10	4.7537e-08
Sytl5	-2.70111	3.82974e-07	1.07279e-05
Akap12	-2.70064	0.000151266	0.00212167
Pik3c2g	-2.69891	0.000120815	0.00174697
Tbc1d30	-2.69818	1.54125e-06	3.73409e-05
Fbn2	2.69689	9.18314e-15	1.2973e-12
Gm10406	2.69602	0.00150561	0.014156
Cadm1	2.69559	1.46896e-12	1.34791e-10
Dpysl5	2.69459	1.07856e-08	4.3311e-07
Nrg3	2.6933	6.59893e-15	9.77962e-13
Spp2	-2.69188	0.00714298	0.0462097
Glt1d1	2.69174	2.94647e-06	6.65803e-05
Arhgef15	-2.69042	2.12888e-07	6.31954e-06
Dab1	-2.68992	3.54642e-15	5.50508e-13
Cemip	2.68526	2.92186e-09	1.34526e-07
Faxc	2.68513	1.28836e-12	1.20185e-10
Slco5a1	2.68257	1.88904e-07	5.68058e-06
Slco4a1	-2.68182	4.42601e-05	0.000731147
P3h3	2.68142	7.96559e-13	7.66747e-11
Tnni2	-2.67962	0.00434203	0.0319215
Gsta2	-2.67905	0.00151178	0.0141936
Nkd2	2.67285	6.07991e-09	2.58977e-07
Serpinb8	-2.67254	3.75695e-06	8.24283e-05
Gja1	2.66664	2.55638e-13	2.74308e-11
Mmrn2	-2.66636	3.07741e-08	1.11597e-06
Lum	2.6653	0.00547819	0.0380855
Pde1a	-2.66274	2.91958e-15	4.58643e-13
Slc22a1	-2.66065	9.64186e-06	0.000189902
Ptgr1	-2.66052	2.24206e-13	2.48035e-11
Dmrtc1a	-2.65892	5.35088e-06	0.000111839
Nr1h4	-2.65796	0.00114065	0.0113295
Cd55	-2.65787	2.77821e-09	1.28514e-07
Rab15	-2.65477	5.34198e-16	9.80354e-14
Padi2	-2.65295	8.45825e-09	3.50033e-07
Wfs1	-2.65239	5.71623e-17	1.34427e-14
Grhl3	-2.64946	0.00022104	0.00294068
Prr15	-2.64871	2.80245e-08	1.0286e-06
Frem2	2.64503	5.75778e-13	5.69585e-11
Mlkl	-2.64501	0.0060288	0.0407379
Cdkl2	-2.64421	0.000382291	0.00467258
Exo1	2.64392	5.24743e-11	3.52881e-09
Slc41a2	2.64042	7.87086e-08	2.61738e-06
Slc46a3	-2.63992	0.000323949	0.00407379
Gpc6	2.63946	1.54593e-14	2.1303e-12
Dkk3	-2.63845	1.81132e-12	1.63531e-10
Tex15	2.63623	0.00662559	0.0437249
Lhx1	2.63559	7.93771e-08	2.63514e-06
Mapkapk3	-2.63486	7.75275e-11	4.99577e-09
Prelp	2.63348	8.16703e-08	2.7067e-06
Apoa1	2.6329	0.00290938	0.0236151
Rasa4	-2.63221	4.80934e-06	0.000102372
Adh7	-2.62916	4.80924e-07	1.31987e-05
Rhoj	2.62605	3.15413e-13	3.33887e-11
Hspa1b	-2.62494	8.09058e-05	0.00123357
Tmem255a	-2.62271	0.000106276	0.0015638
Grap	-2.62036	1.00343e-06	2.54244e-05
Cdca7l	2.61965	8.06643e-11	5.16791e-09
Serpine2	2.61882	6.24298e-17	1.45077e-14
Oasl1	-2.6178	2.25628e-06	5.24945e-05
Dclk3	-2.61551	7.72816e-12	6.11911e-10
Sh3tc2	-2.61539	2.82926e-07	8.14615e-06
Nqo1	-2.61455	2.46922e-10	1.43029e-08
Irx5	-2.61432	0.00216256	0.0188944
Lrp3	2.61373	3.20283e-11	2.24215e-09
Nmbr	-2.61367	1.64668e-06	3.96262e-05
Calb1	2.61296	9.09881e-09	3.71896e-07
Atp1b1	-2.61094	5.07356e-15	7.72302e-13
Meis3	-2.60846	2.28643e-07	6.75657e-06
Ssu2	2.60838	0.00240233	0.0204337
Abcg8	2.60778	0.00624426	0.041846
Rgs6	-2.60264	8.15867e-06	0.000163061
Pklr	-2.60157	0.00113055	0.0112547
Lingo3	2.60054	0.00123979	0.0121081
Pcolce	-2.60053	1.21774e-07	3.87242e-06
Rab11fip1	-2.60006	1.09075e-13	1.29417e-11
Fbln1	2.59977	2.10891e-14	2.82673e-12
Pik3cg	-2.59976	1.96689e-06	4.65336e-05
Reps2	-2.59965	1.0561e-11	8.19691e-10
Plppr4	-2.59948	0.000235058	0.00309987
Pou4f1	2.59929	2.46249e-06	5.67544e-05
Itgb8	2.59918	0.000772381	0.00828564
Megf11	-2.5978	1.81493e-05	0.000333384
Adgrf1	-2.59665	2.32301e-08	8.63118e-07
Col26a1	-2.59388	8.1161e-05	0.00123688
Kirrel	2.59357	5.23664e-14	6.46725e-12
Kcnj4	2.59305	0.0014728	0.0139341
Fn1	2.59249	1.21245e-10	7.47513e-09
Clcn5	-2.59031	9.4392e-11	5.93129e-09
Hif3a	-2.58957	6.84263e-15	1.00648e-12
Man1c1	-2.58681	8.13328e-15	1.16576e-12
Mmp17	2.58411	2.23234e-08	8.33317e-07
Islr	2.5797	9.9243e-08	3.23719e-06
Stac2	2.5783	4.9581e-06	0.000104857
Dusp10	-2.5767	4.37465e-05	0.000723392
Glrb	2.57567	0.00676466	0.0444336
Sox17	-2.57532	6.37823e-07	1.69366e-05
Lancl3	-2.57524	0.00209983	0.0184903
Cyp4b1	-2.57416	0.00010965	0.00160443
Mest	2.57299	1.12217e-12	1.05603e-10
Sparcl1	-2.57261	4.66301e-05	0.000763361
Grm4	-2.57153	4.60341e-06	9.85231e-05
Ism2	2.57118	8.44417e-06	0.000168168
Anxa11	-2.5692	1.93325e-13	2.18403e-11
Rsph4a	-2.56869	1.69969e-07	5.19067e-06
Hlf	2.56343	1.40476e-11	1.06711e-09
Fgf12	2.56215	3.38854e-11	2.35537e-09
Kcnj2	-2.56068	7.4956e-09	3.13832e-07
Bcl11a	2.55925	4.76336e-08	1.65779e-06
Itga9	2.55598	2.198e-09	1.04469e-07
Ccna1	2.55422	1.41475e-05	0.000267487
Spns2	-2.55394	9.54289e-12	7.43607e-10
Lrrc7	2.55141	5.35836e-07	1.45431e-05
Galnt14	-2.5508	0.0042966	0.0316727
Pgm5	-2.54953	1.91623e-05	0.000350029
Synm	2.54907	2.55997e-09	1.19403e-07
Oit3	-2.54877	0.000364965	0.00450732
Srxn1	-2.54312	0.000339256	0.00423509
Tmem151a	-2.54275	0.00161541	0.0149875
Kcnk2	-2.54251	7.54786e-06	0.000152326
Arl4d	-2.54206	7.82781e-08	2.60527e-06
Slc26a9	2.54006	1.80089e-07	5.46625e-06
Adgrg3	-2.53809	0.000891092	0.00927288
Hapln3	2.5374	5.73223e-06	0.000119301
Cd109	-2.53115	4.82666e-05	0.000785893
Cpxm1	2.52903	2.88992e-12	2.52775e-10
Ampd3	-2.52766	2.95263e-11	2.0969e-09
Robo4	-2.52757	2.18092e-05	0.000393075
Ceacam19	-2.5228	4.76682e-08	1.65779e-06
Plekhg6	-2.52204	8.47311e-09	3.50279e-07
Npy	2.52109	3.57066e-06	7.89586e-05
Naaladl1	2.52012	7.09734e-07	1.86444e-05
Nos3	-2.51947	4.05836e-09	1.80299e-07
Ldoc1	-2.5181	0.000165354	0.0022938
Nrtn	2.51748	2.86808e-08	1.04929e-06
Kbtbd6	2.51393	1.58219e-10	9.51566e-09
E2f7	2.51305	1.56325e-08	6.06057e-07
Pld2	-2.51194	4.47854e-10	2.45308e-08
Gpc3	2.51066	2.41676e-15	3.87401e-13
Fsd1	2.51057	2.08555e-12	1.86574e-10
Gjb1	-2.50644	4.03357e-14	5.09359e-12
Grik2	2.5064	7.99598e-12	6.28052e-10
Spred1	2.506	7.64065e-14	9.14851e-12
Klrg2	-2.50551	0.000114943	0.00167502
Oip5	2.50128	8.38735e-08	2.7727e-06
Flt4	-2.50045	3.64084e-07	1.02573e-05
Adamtsl1	2.50015	1.4843e-12	1.35881e-10
Nrp2	-2.49977	2.71213e-07	7.84741e-06
Crebl2	-2.49928	7.03678e-08	2.37011e-06
Pitpnm3	-2.49546	7.39125e-08	2.47676e-06
Qpct	2.49177	0.0005003	0.00577891
Slc29a4	2.48625	1.19017e-06	2.96396e-05
Plcg2	-2.48534	1.65446e-13	1.90545e-11
Mef2c	-2.48411	7.71367e-08	2.57164e-06
Tenm3	2.48349	4.39478e-10	2.41056e-08
Lmo2	-2.48228	3.48078e-05	0.000591011
Trim47	-2.48015	3.28588e-07	9.31071e-06
Exph5	-2.47624	1.59425e-15	2.64182e-13
Atp2a3	-2.47564	1.47697e-10	8.93759e-09
Fabp4	-2.47119	1.97379e-12	1.77383e-10
Phf19	-2.47023	9.51387e-09	3.87994e-07
Chrd	2.46696	1.77205e-06	4.23995e-05
Smoc2	-2.46576	1.26493e-10	7.7621e-09
Plvap	-2.46354	9.62159e-09	3.91168e-07
Gmpr	-2.46279	1.06438e-13	1.2667e-11
F3	-2.45988	0.00263241	0.0219264
Ttc22	-2.4569	2.70206e-09	1.25287e-07
Hnmt	-2.4566	3.73486e-06	8.19896e-05
Pclaf	2.45659	2.32085e-14	3.05861e-12
Xkr5	2.45427	3.61274e-07	1.01928e-05
Txnip	-2.45248	2.84808e-09	1.31436e-07
Cldn5	-2.45218	3.76231e-09	1.68288e-07
Ptpre	2.4499	8.35457e-10	4.38063e-08
Dok7	2.44922	0.00369612	0.0282771
Adhfe1	-2.44776	3.02428e-07	8.63801e-06
Castor1	-2.44762	4.01976e-05	0.000672925
Gm17783	2.44607	0.000407269	0.00490785
Cxcl16	-2.44593	0.00142213	0.0135047
1500009L16Rik	2.442	2.6502e-10	1.51722e-08
Abcc4	2.44173	1.84512e-14	2.50739e-12
Igfbp4	2.43798	1.72636e-13	1.97666e-11
H2bc12	2.43632	0.00170859	0.0156889
Il15	-2.43541	4.63035e-07	1.27702e-05
Pcsk6	2.43532	1.35151e-08	5.30249e-07
Selenop	-2.43389	2.74541e-11	1.96037e-09
Fgf11	-2.43319	1.05013e-05	0.000204877
Cdca7	2.43024	5.85257e-09	2.49835e-07
Dzip1	2.42849	2.3019e-06	5.33347e-05
Nlgn3	2.42812	3.21979e-09	1.46525e-07
Osbp2	2.42812	8.56636e-10	4.47972e-08
Hr	2.42733	5.61841e-06	0.000117181
Tex38	-2.42695	5.77686e-06	0.000120167
Dok6	2.42491	2.11128e-13	2.35294e-11
Runx1	2.42487	1.22131e-10	7.50617e-09
Syt5	2.42387	1.12584e-06	2.81803e-05
Zfp663	2.42362	0.000503105	0.00580618
Zpbp	-2.42267	1.71764e-06	4.11825e-05
Gm7932	-2.42168	1.32036e-07	4.14504e-06
Fbln7	2.42162	2.91132e-07	8.34571e-06
Sh2b2	2.42144	1.23889e-06	3.05814e-05
Efcab15	2.41837	0.000375543	0.00460752
Csf1r	-2.41829	0.000646086	0.00713547
Scrn1	2.41808	1.29029e-07	4.07344e-06
Lypd6	-2.41772	1.17794e-13	1.38507e-11
Hmcn1	2.41693	7.2914e-13	7.088e-11
Flrt1	-2.41628	1.81509e-11	1.34245e-09
Pla2g4c	2.41554	1.69661e-06	4.07031e-05
Klf12	2.41222	1.69795e-07	5.18937e-06
Hvcn1	2.41037	5.20282e-07	1.41503e-05
Ntn3	2.40953	8.75429e-08	2.88914e-06
Angptl2	2.4083	7.59658e-07	1.98629e-05
Tnfrsf19	2.40521	4.62729e-10	2.52399e-08
Thsd7a	-2.40424	1.46706e-05	0.000275674
Camk2n2	2.40372	3.58859e-06	7.93105e-05
Dchs1	2.40159	3.07201e-13	3.26956e-11
Gfra1	2.39963	1.82526e-11	1.34743e-09
Zfp521	2.39897	4.94362e-12	4.1574e-10
Trpc3	-2.39878	5.93363e-05	0.000938046
Rnf144a	2.39851	2.42749e-15	3.8754e-13
Samd9l	-2.39843	2.26433e-09	1.07219e-07
Rasgrp3	-2.39806	7.99414e-06	0.000160344
Calhm6	2.39716	0.00493839	0.0352243
Slc10a2	-2.39533	0.000168294	0.00233136
Rab44	-2.3931	0.000105864	0.00155949
Krt80	-2.39288	0.00359268	0.0276342
2510009E07Rik	-2.39243	2.52201e-13	2.72107e-11
Khdrbs3	2.39191	5.7153e-13	5.6681e-11
Nrg4	2.38799	1.29211e-05	0.000247055
Perp	-2.38761	1.92202e-09	9.29601e-08
Npr1	-2.3874	1.23471e-07	3.91686e-06
Cox7a1	-2.38673	0.00218281	0.0190188
Sapcd2	2.38549	5.14969e-07	1.40252e-05
Dtl	2.38485	1.91503e-11	1.40841e-09
Ephx1	-2.38403	1.95336e-07	5.84712e-06
Bub1	2.38386	3.26907e-13	3.43278e-11
Gng3	2.37687	0.00202718	0.0179755
H2-DMb2	2.37574	7.49845e-12	5.96127e-10
Vash2	2.3757	4.67655e-08	1.6311e-06
Myadm	-2.37365	2.33006e-13	2.55611e-11
Alox8	-2.37336	8.61783e-07	2.21063e-05
Defb29	-2.37275	0.00150788	0.0141673
Smim6	-2.36975	7.75614e-07	2.01994e-05
9330182L06Rik	2.36972	2.06616e-05	0.000374975
Ncapg	2.36968	3.21443e-13	3.38446e-11
Arhgdib	-2.36909	6.02995e-11	4.00024e-09
Trim30a	-2.36805	0.000678117	0.00742232
Vldlr	2.36719	3.84702e-11	2.65526e-09
Adcy7	2.35555	1.25454e-12	1.17588e-10
Capn1	-2.35436	5.91526e-13	5.83693e-11
Plaur	-2.35395	0.00660603	0.0436104
Tgfbi	2.35341	5.05032e-07	1.38121e-05
Sh2d4a	-2.35113	2.63671e-11	1.89308e-09
Cyp4v3	-2.34731	4.70515e-09	2.06004e-07
Robo1	2.347	4.68312e-15	7.18438e-13
Asprv1	2.34689	1.47505e-06	3.58254e-05
Prdx5	-2.34632	9.54307e-13	9.09672e-11
Mlxipl	2.34614	1.56273e-05	0.000291419
Ednrb	-2.34554	2.97421e-10	1.68066e-08
Myorg	-2.34415	1.12411e-08	4.48195e-07
Nr3c2	-2.3438	1.26606e-11	9.71135e-10
Pappa2	2.34272	4.63741e-06	9.91966e-05
Rgs11	-2.3419	1.69136e-08	6.51863e-07
Akr1c13	-2.34111	6.4794e-10	3.47156e-08
Cxcl12	2.3411	1.365e-07	4.27494e-06
Slc2a8	-2.33999	4.7678e-14	5.94431e-12
Gpr156	2.33988	8.78823e-07	2.2514e-05
Cib2	2.33947	6.84672e-11	4.489e-09
Fli1	-2.33915	1.39485e-05	0.000264127
Cachd1	2.33654	2.96513e-12	2.58203e-10
Ccdc148	-2.33639	3.48646e-06	7.73143e-05
Adamts12	-2.33521	0.000644618	0.00712727
Parp10	-2.33341	2.13539e-08	8.00221e-07
Glb1l2	-2.33234	1.10192e-12	1.04029e-10
Nrcam	2.33226	2.26598e-09	1.07219e-07
Nova1	2.33133	3.02635e-11	2.13766e-09
Tekt5	-2.33059	1.34319e-05	0.000255334
Trim6	-2.3222	5.32851e-06	0.00011144
Gabrg1	2.32053	9.73423e-07	2.47279e-05
Mst1r	-2.31993	9.3549e-05	0.00140067
Muc4	-2.31975	9.9487e-11	6.21169e-09
Cenph	2.31672	3.60189e-09	1.62594e-07
Il1rl2	-2.31662	2.53009e-06	5.81078e-05
Rgcc	-2.31548	6.03693e-07	1.61394e-05
Ctf2	2.31358	8.87806e-06	0.000176064
Ces2b	-2.31342	0.000228918	0.00303624
Kcnj16	-2.31269	1.41541e-06	3.44409e-05
Six2	2.31261	0.00554024	0.0383945
Olfml1	2.31114	0.000793758	0.008471
Ephx2	-2.31106	1.56051e-08	6.05592e-07
Ppil6	-2.31079	8.55984e-05	0.00129496
H3c3	2.31004	4.69813e-06	0.00010023
Slc43a2	-2.30999	2.96482e-08	1.08113e-06
Depdc1a	2.30803	8.85949e-08	2.9214e-06
Kdr	-2.30745	7.13144e-09	3.00185e-07
Krt8	-2.30554	5.21015e-05	0.000838943
Myo3b	-2.30229	3.14549e-13	3.33872e-11
Tmc7	-2.30149	6.82984e-08	2.30833e-06
Ticrr	2.30039	2.12305e-12	1.89497e-10
Fcgrt	-2.30016	7.1165e-08	2.39286e-06
Cbs	2.29895	1.00739e-06	2.55082e-05
Pycard	-2.29576	5.36091e-09	2.31361e-07
Shisal1	-2.29561	4.35804e-13	4.44554e-11
Slc35g2	-2.29546	4.9482e-10	2.68042e-08
Arhgap9	2.29465	1.07056e-08	4.3034e-07
Tgfb2	-2.294	2.86444e-06	6.49511e-05
B3galt5	2.29384	0.000616133	0.00685284
Abca1	-2.29381	1.42012e-11	1.07461e-09
Spred2	2.2934	1.05718e-14	1.47229e-12
Nova2	-2.29256	4.87582e-06	0.000103507
Plekha6	-2.29094	6.66703e-13	6.51329e-11
Btnl9	-2.29056	1.30369e-06	3.202e-05
Negr1	-2.28986	8.49198e-11	5.41405e-09
Pik3r6	-2.28978	0.000413496	0.00497373
Renbp	-2.28843	4.46834e-08	1.56543e-06
Npl	-2.28784	1.08702e-07	3.50211e-06
Nrp1	2.28783	1.39215e-12	1.28895e-10
Hmgcs2	-2.28337	4.67914e-11	3.18482e-09
Tspan1	-2.28087	1.7969e-08	6.88485e-07
Cds1	-2.28055	2.14229e-09	1.02104e-07
Cebpd	-2.27999	8.68609e-10	4.53026e-08
Slc4a5	-2.27885	1.10011e-09	5.58726e-08
Prkn	-2.27735	2.4557e-07	7.19184e-06
Dnaaf2	2.27726	0.00118615	0.0116839
Sparc	-2.2766	2.29972e-05	0.000412218
Fgfr4	2.27613	1.43521e-11	1.08394e-09
St6galnac4	2.27608	1.91305e-08	7.2943e-07
Krt87	-2.27598	0.000964216	0.00988196
D630003M21Rik	2.27313	5.44458e-05	0.000871688
Zdhhc14	-2.27071	5.57065e-08	1.91071e-06
Psrc1	2.26982	2.63333e-07	7.64367e-06
Pbk	2.26679	1.6976e-12	1.53617e-10
Pdzd2	-2.26528	0.000158631	0.00221312
Dop1b	-2.26507	2.27929e-11	1.65807e-09
Myb	2.2635	1.51051e-05	0.000282487
Pdlim4	2.26342	7.9779e-06	0.0001601
E2f8	2.26116	2.56726e-08	9.45817e-07
Ldb2	-2.26052	7.63564e-07	1.99252e-05
B3gnt8	-2.25993	0.000119608	0.00173399
Vamp5	-2.25921	3.23073e-06	7.23377e-05
Il17rd	2.25743	4.25483e-10	2.34362e-08
Ros1	2.25435	3.17102e-10	1.77401e-08
Ccdc122	-2.2511	0.000128399	0.00184576
Dnah14	2.24965	1.60913e-05	0.00029922
Pacrg	-2.24425	3.46244e-05	0.000588405
Ccdc3	-2.24412	1.35078e-07	4.23379e-06
Fut10	2.24234	6.71432e-06	0.000137218
Rad18	2.241	3.05855e-11	2.15266e-09
Arhgap27	-2.24049	4.61859e-10	2.52275e-08
Mpp3	2.23857	1.98115e-08	7.49572e-07
Mapk11	2.23854	3.21123e-05	0.000553863
Dzank1	-2.23699	2.87424e-08	1.04929e-06
Gprc5c	-2.2351	9.96672e-11	6.21306e-09
Paqr7	-2.23418	2.55656e-09	1.19386e-07
Iffo2	2.2326	3.18554e-09	1.45268e-07
Wscd2	-2.22925	6.86632e-06	0.000139721
Asap3	-2.22914	2.27983e-11	1.65807e-09
Acsm3	-2.22848	0.00255571	0.021433
Nfix	2.22475	1.0297e-06	2.60066e-05
Ugdh	-2.22456	4.10004e-12	3.4853e-10
Lgals8	-2.22335	2.74216e-12	2.42552e-10
Fam160a1	-2.22287	4.4194e-13	4.49645e-11
Ankrd45	2.22202	3.68924e-10	2.04405e-08
Tmprss4	-2.219	2.68895e-05	0.000473133
Nmral1	2.21395	3.05036e-11	2.15075e-09
Hbegf	-2.213	0.000873054	0.00912872
Fam43a	-2.2118	0.00399485	0.0300038
Slc27a2	2.2108	4.70104e-06	0.00010023
C1qtnf12	-2.20988	4.84374e-07	1.32841e-05
Relt	2.20958	1.12369e-05	0.000217499
Kif15	2.20956	5.3905e-12	4.47571e-10
Cacna2d1	2.20883	1.50517e-09	7.41688e-08
Slitrk1	2.20805	2.21489e-06	5.1654e-05
Hspa1a	-2.20432	5.5266e-05	0.000881608
Dclk2	2.20425	5.65979e-07	1.52663e-05
Adamts7	2.20321	5.06129e-07	1.38324e-05
Mcm10	2.20218	1.28944e-10	7.88785e-09
Ttk	2.20159	4.59288e-10	2.5122e-08
Plekha4	2.19914	4.60184e-07	1.27094e-05
Chrm1	2.19893	3.45957e-05	0.000588172
Mmp2	2.19404	2.15976e-08	8.07813e-07
Slc18a1	-2.19361	0.00256933	0.0215029
Ska3	2.19346	8.20067e-09	3.39731e-07
Ccdc27	-2.19074	0.00114724	0.011369
Lrig1	2.18893	3.56713e-09	1.6121e-07
Ikzf2	-2.18852	6.47481e-08	2.1978e-06
Ung	2.18738	7.19428e-08	2.41694e-06
Nrg2	2.18704	0.00716122	0.0462646
Phactr1	-2.18692	6.99173e-11	4.56882e-09
Ptprr	-2.18542	0.00228942	0.0197177
Prdm5	2.18433	1.82836e-09	8.86483e-08
Anxa2	-2.18311	3.49383e-06	7.73904e-05
Cdh3	2.18165	4.19242e-11	2.86845e-09
Epas1	-2.17995	0.00028514	0.00365718
Kctd14	2.17949	1.417e-05	0.000267677
Clec2d	-2.17905	0.00048186	0.00562121
Tlcd1	-2.17717	1.70307e-05	0.000314455
Psors1c2	2.17654	0.00244984	0.0207489
Spag5	2.17653	1.09448e-10	6.79042e-09
Mal	-2.17552	1.0955e-09	5.57302e-08
Pdgfc	2.17287	1.02479e-08	4.14488e-07
Irak4	-2.17207	6.05384e-11	4.00931e-09
Top2a	2.17128	2.66662e-11	1.91106e-09
E2f1	2.16901	5.34946e-12	4.4605e-10
Bmp2	-2.16744	0.000294884	0.00376082
Nat8l	2.16597	5.70673e-07	1.53612e-05
Tnf	2.16516	5.14024e-08	1.77081e-06
Cnr1	2.16072	3.57806e-05	0.000606218
Gjc1	2.16047	2.32365e-09	1.09552e-07
Hsd11b2	-2.16027	6.44431e-06	0.000132506
Tgm1	-2.15913	2.49246e-06	5.73441e-05
Tspan11	2.15717	1.19262e-06	2.96818e-05
Mamld1	2.15653	1.24201e-06	3.06285e-05
Hip1r	-2.1562	7.372e-12	5.88679e-10
St8sia4	2.15619	1.29056e-05	0.000247
2610318N02Rik	2.15453	1.53181e-05	0.000286198
Gli3	2.15297	2.59078e-10	1.48972e-08
Ptn	2.15172	6.95937e-12	5.60073e-10
Kif18b	2.15134	2.57128e-07	7.49679e-06
Tmem79	-2.1504	5.40814e-07	1.46681e-05
Crispld1	2.14866	0.000171054	0.00236319
Melk	2.14768	6.18088e-08	2.10166e-06
Slfn9	2.14627	2.30884e-08	8.58666e-07
Ubash3b	2.14611	3.60432e-11	2.49651e-09
Acer2	-2.14608	9.95383e-09	4.0384e-07
Arhgef4	-2.14603	2.95149e-10	1.67023e-08
Tro	2.14591	5.88741e-12	4.83716e-10
Sox18	-2.14534	1.73998e-05	0.000320517
Pde11a	-2.14371	8.75486e-06	0.000173827
Zim1	-2.14269	1.74088e-10	1.03748e-08
Eme1	2.14255	1.00422e-08	4.06584e-07
Sbk1	2.14088	9.00739e-11	5.69655e-09
Cish	-2.14078	1.95566e-08	7.42075e-07
Shank3	-2.14024	9.97275e-06	0.000195439
Tanc2	-2.13971	4.61071e-09	2.02773e-07
Parp14	-2.13963	2.30465e-09	1.08787e-07
Sgo2a	2.13471	1.30035e-07	4.09859e-06
Spsb1	2.13435	6.73463e-05	0.00105165
Cd79b	-2.13406	1.08003e-08	4.33259e-07
Aspg	-2.13352	5.80861e-05	0.000920588
Ctsh	-2.13346	2.654e-07	7.69229e-06
Chst9	2.13136	0.00154498	0.0144261
Plod2	2.13102	9.78803e-11	6.12111e-09
Tmem40	-2.13046	3.52602e-06	7.80594e-05
Ufsp1	-2.12902	1.98133e-07	5.91732e-06
Ppl	-2.129	3.02573e-09	1.38496e-07
Cldn8	-2.12888	2.05627e-09	9.82434e-08
Traip	2.1288	1.62445e-06	3.91152e-05
Clip3	2.12863	5.82545e-12	4.80385e-10
Kif2c	2.12819	1.19658e-08	4.73721e-07
Ccn6	2.12753	0.00147313	0.0139341
Bmp1	2.12565	3.01291e-11	2.132e-09
Mark1	2.12188	1.17821e-10	7.28689e-09
Rasl11a	-2.12091	3.48528e-07	9.8473e-06
Fam83f	-2.12013	4.88241e-06	0.000103591
Aif1l	-2.11949	1.94429e-10	1.15158e-08
Adamts20	2.11933	3.96154e-09	1.76596e-07
Lrrc32	-2.11825	0.000415315	0.00499103
Opcml	-2.11666	0.000612723	0.00681878
Sidt1	-2.1164	4.42713e-05	0.000731147
9130008F23Rik	-2.11573	0.0014128	0.0134216
Scml4	2.11462	0.00013182	0.00188665
Cdc45	2.11432	1.48093e-11	1.10994e-09
Chchd10	-2.11413	2.5576e-07	7.46246e-06
Scarf1	-2.11361	0.00148052	0.013977
Mfng	-2.11328	0.000445154	0.00528813
Chst2	-2.11208	2.13294e-05	0.00038549
Dna2	2.11111	1.9573e-10	1.15592e-08
Krt18	-2.11064	7.71114e-05	0.00118158
Chaf1b	2.10903	7.02495e-07	1.8479e-05
Mcm5	2.10825	1.34442e-10	8.19865e-09
Inpp5j	-2.1054	4.19054e-09	1.85751e-07
Kif9	-2.1035	0.00164819	0.0152197
Efhd1	-2.10307	0.00388806	0.029342
Mcm3	2.1015	8.17902e-10	4.30583e-08
Tmem116	-2.09992	6.44064e-06	0.0001325
Ccne1	2.09717	3.45718e-12	2.9645e-10
Jcad	-2.09688	2.13559e-07	6.33468e-06
Maf	2.09664	8.98286e-06	0.000177994
Gfod1	-2.09558	2.57022e-05	0.000455301
Clspn	2.09525	1.49487e-09	7.3754e-08
Tceal3	2.09483	0.000119853	0.00173689
Zfp296	2.09254	0.000770697	0.00826983
Psmc3ip	2.0918	2.7303e-07	7.88433e-06
Eps8	-2.09014	6.68271e-09	2.83118e-07
Acsl6	-2.08994	0.00410599	0.0305928
Dll1	-2.08906	3.82908e-05	0.000643472
Dlk2	-2.08764	0.00111344	0.0111438
Ncaph	2.08661	2.70291e-11	1.93354e-09
Degs2	-2.0866	2.70881e-09	1.25452e-07
Mrc2	2.08402	5.9176e-05	0.000936092
Cdca5	2.08341	6.10537e-10	3.28461e-08
Gata2	-2.0833	3.55359e-06	7.86253e-05
Sel1l3	2.08305	2.18241e-08	8.15507e-07
Bok	2.07871	1.67583e-09	8.21659e-08
Fancd2	2.0764	8.59845e-11	5.46419e-09
Flrt3	-2.07393	9.08962e-08	2.98725e-06
Ltb	2.07393	0.00120325	0.0118108
Gucy1b1	-2.07269	0.00112952	0.0112473
Bmp8b	-2.07206	0.000278986	0.00359233
Pygo1	2.07144	4.35982e-08	1.53029e-06
Tmem246	-2.06918	1.08091e-06	2.7177e-05
Plxnd1	-2.06803	1.40114e-08	5.48622e-07
Ccnb1	2.06519	8.91116e-07	2.27992e-05
Mns1	2.06322	2.61498e-05	0.000461773
Cdk1	2.06185	1.266e-11	9.71135e-10
Upp1	-2.06089	7.83662e-05	0.00119847
Ptprg	2.06074	3.9303e-11	2.69851e-09
Mlph	-2.06003	1.22491e-06	3.02934e-05
Mgst3	-2.05736	1.13169e-09	5.72741e-08
Shc4	2.057	4.96694e-05	0.000804067
Paqr6	-2.05671	1.30302e-07	4.10374e-06
Polq	2.05663	1.73872e-05	0.000320434
Depdc1b	2.05592	6.6036e-10	3.53329e-08
Masp1	2.05408	0.000267147	0.00345803
Cstad	-2.05406	0.00082242	0.00872
Slc6a4	-2.05389	6.76962e-05	0.00105543
Sema6b	-2.05123	9.65521e-06	0.000189986
Ube2c	2.04767	1.68346e-10	1.00784e-08
Itk	2.04564	1.31925e-05	0.000251264
Bcl2l14	-2.04486	6.08857e-07	1.62443e-05
Dusp2	-2.04339	0.00620993	0.0416965
Tfcp2l1	-2.04294	5.70895e-09	2.44501e-07
Fscn1	2.04199	4.78137e-11	3.24877e-09
Dpf1	2.04198	7.89937e-05	0.0012076
Hmga2	2.04078	6.18851e-10	3.32478e-08
Ddc	-2.03854	5.70205e-06	0.000118736
Tstd3	-2.03825	2.29579e-05	0.00041189
Pole	2.03779	1.37287e-08	5.38092e-07
Chek1	2.03768	8.04206e-06	0.000161141
Acot11	2.03667	0.000106807	0.00157044
Prr11	2.03624	6.93147e-09	2.92395e-07
Cd38	-2.03434	3.3331e-05	0.000571869
Cdc25c	2.0342	1.06872e-07	3.46015e-06
Mis18bp1	2.03408	8.649e-10	4.51691e-08
Fam81a	2.03382	1.09279e-08	4.37485e-07
Atp6v1a	-2.03371	1.30997e-11	1.0009e-09
Gm266	-2.03355	4.27273e-08	1.50766e-06
Pla2g15	-2.03263	8.6311e-09	3.5606e-07
Ncald	2.03246	1.0899e-05	0.000211794
Uba7	-2.03198	1.36389e-06	3.33733e-05
Rassf10	2.03056	5.42987e-05	0.000870043
Egfr	-2.03046	0.000126449	0.00182172
Esr1	2.03009	0.00101185	0.0103003
Lrp1b	-2.02952	0.007558	0.0481703
Catspere2	-2.02945	0.000889423	0.00926042
Chsy1	2.02942	7.39944e-10	3.927e-08
Dpp10	2.0293	4.07958e-06	8.86158e-05
Crtac1	2.02869	0.00232017	0.0199119
Hirip3	2.02866	7.63062e-09	3.19127e-07
Slc7a2	2.02784	0.000370794	0.00456495
Cdc7	2.02781	9.72367e-09	3.9491e-07
Ska1	2.02703	9.26207e-05	0.00138797
Stmn1	2.02591	3.45106e-12	2.9645e-10
Rap1gap	-2.02554	2.99476e-09	1.37399e-07
Stat6	-2.02518	3.31568e-10	1.84967e-08
Ccdc159	-2.02436	8.13584e-06	0.000162688
Lingo4	-2.02433	0.00564122	0.0388544
Ercc6l	2.02432	4.63399e-09	2.03569e-07
Ncs1	2.02431	2.90501e-11	2.06682e-09
Ankrd33b	-2.02372	0.000469704	0.00551801
Stx1b	2.02338	1.34256e-06	3.28923e-05
Efnb3	2.02162	2.74307e-07	7.91541e-06
Fbn1	2.02081	3.98918e-07	1.11269e-05
Btbd11	2.01951	1.29285e-09	6.45161e-08
Bard1	2.01774	4.30436e-08	1.5161e-06
Bglap3	-2.01711	0.000140566	0.00199078
Cfap70	-2.0169	0.00400518	0.0300595
Map2	2.01437	1.39443e-09	6.91457e-08
Fam110b	-2.0137	8.07108e-09	3.35424e-07
Map7d2	2.01363	8.28875e-07	2.13739e-05
Myo15	-2.01192	0.00637063	0.0423901
Spred3	2.01165	9.56975e-09	3.89464e-07
Mgat5	2.0114	3.76932e-10	2.07911e-08
Mettl7a1	-2.01132	5.68455e-11	3.79676e-09
Akr1b3	-2.00845	7.47114e-09	3.13142e-07
H4c12	2.00829	0.00119126	0.0117129
Wnk4	-2.00751	2.8985e-11	2.06593e-09
Plk4	2.00738	3.44364e-10	1.9129e-08
Ndrg1	-2.00585	0.00012702	0.00182794
Kcns3	-2.0048	0.00577106	0.0394924
Gpr162	2.00425	2.30065e-07	6.78329e-06
Rab39b	2.00363	0.00245416	0.0207619
Prdx3	-2.00323	6.56437e-11	4.3183e-09
Sat1	-2.00294	6.68472e-08	2.26513e-06
Neil3	2.00099	2.47541e-08	9.15413e-07
Ror1	2.00067	1.43351e-08	5.60181e-07
