# Supplementary material for: Generation of patterned kidney organoids that recapitulate the adult kidney collecting duct system from expandable ureteric bud progenitors
Source: Nat Commun. 2021 Jun 15;12:3641. doi: 10.1038/s41467-021-23911-5 (PMC8206157; doi:10.1038/s41467-021-23911-5)
Supplement: Supplementary file 7 — Source Data [file 41467_2021_23911_MOESM7_ESM.xlsx]

## Sheet: Fig 1c
mUB growth curve:		Day	Cell Number
Fig. 1c		0	2000	2000	2000
		5	81200	110000	100000
		10	4060000	5940000	6350000
		15	31059000	63855000	44450000
		20	186354000	485298000	311150000

## Sheet: Fig 1e
Quantifications of mUB organoids markers presentages
Fig 1e
	Cell number	double positive cells	Percent
KRT+/Gata3+	1345	1337	99.4052
	1778	1768	99.4376
	1534	1502	97.914
KRT+/Sox9+	657	644	98.0213
	544	524	96.3235
	741	736	99.3252
CDH1+/Pax2+	657	651	99.0868
	475	465	97.8947
	772	766	99.2228
KRT+/Etv5+	653	648	99.2343
	455	445	97.8022
	761	750	98.5545
RET+/GATA3+/KRT8+	902	887	98.337
	692	685	98.9884
	1058	1024	96.7864
CDH1+/SOX9+/KRT8+	1352	1336	98.8166
	1551	1541	99.3553
	977	956	97.8506

## Sheet: Fig 2b
Fig 2b	qRT-PCR	ct values
		Gapdh		Genes				Gapdh		Genes
Wnt11	UB organoid	17.561	UB organoid	24.721		Tfcp2l1	UB organoid	19.409	UB organoid	35.438
	UB organoid	17.53	UB organoid	24.97			UB organoid	19.306	UB organoid	34.473
	UB organoid	17.54	UB organoid	24.988			UB organoid	19.272	UB organoid	40
	CD organoid	21.293	CD organoid	40			CD organoid	21.293	CD organoid	27.648
	CD organoid	21.327	CD organoid	40			CD organoid	21.327	CD organoid	27.7
	CD organoid	21.016	CD organoid	40			CD organoid	21.016	CD organoid	27.789
	Adult kidney	17.414	Adult kidney	30.563			Adult kidney	16.932	Adult kidney	25.613
	Adult kidney	17.889	Adult kidney	31.487			Adult kidney	17.013	Adult kidney	25.668
	Adult kidney	17.871	Adult kidney	31.507			Adult kidney	17.192	Adult kidney	25.601
Ret	UB organoid	17.561	UB organoid	23.093		Atp6v1b1	UB organoid	19.409	UB organoid	40
	UB organoid	17.53	UB organoid	23.164			UB organoid	19.306	UB organoid	40
	UB organoid	17.54	UB organoid	23.156			UB organoid	19.272	UB organoid	40
	CD organoid	21.293	CD organoid	30.076			CD organoid	21.293	CD organoid	29.277
	CD organoid	21.327	CD organoid	29.952			CD organoid	21.327	CD organoid	29.516
	CD organoid	21.016	CD organoid	30.133			CD organoid	21.016	CD organoid	29.345
	Adult kidney	17.414	Adult kidney	27.317			Adult kidney	16.932	Adult kidney	25.41
	Adult kidney	17.889	Adult kidney	27.2			Adult kidney	17.013	Adult kidney	25.427
	Adult kidney	17.871	Adult kidney	27.208			Adult kidney	17.192	Adult kidney	25.326
Aqp2	UB organoid	19.409	UB organoid	40		Slc4a1	UB organoid	19.409	UB organoid	37.619
	UB organoid	19.306	UB organoid	39.386			UB organoid	19.306	UB organoid	36.737
	UB organoid	19.272	UB organoid	40			UB organoid	19.272	UB organoid	38.085
	CD organoid	18.592	CD organoid	23.341			CD organoid	18.833	CD organoid	30.916
	CD organoid	18.61	CD organoid	23.426			CD organoid	18.756	CD organoid	30.83
	CD organoid	18.607	CD organoid	23.446			CD organoid	18.776	CD organoid	30.85
	Adult kidney	17.414	Adult kidney	26.325			Adult kidney	16.932	Adult kidney	27.897
	Adult kidney	17.889	Adult kidney	26.474			Adult kidney	17.013	Adult kidney	28.093
	Adult kidney	17.871	Adult kidney	26.272			Adult kidney	17.192	Adult kidney	28.305
Aqp3	UB organoid	19.409	UB organoid	34.125		Slc26a4	UB organoid	19.409	UB organoid	40
	UB organoid	19.306	UB organoid	33.947			UB organoid	19.306	UB organoid	40
	UB organoid	19.272	UB organoid	34.598			UB organoid	19.272	UB organoid	40
	CD organoid	19.317	CD organoid	25.99			CD organoid	18.592	CD organoid	27.243
	CD organoid	19.26	CD organoid	25.963			CD organoid	18.61	CD organoid	26.994
	CD organoid	19.256	CD organoid	25.983			CD organoid	18.616	CD organoid	26.998
	Adult kidney	17.414	Adult kidney	25.583			Adult kidney	17.414	Adult kidney	26.12
	Adult kidney	17.889	Adult kidney	25.635			Adult kidney	17.889	Adult kidney	26.261
	Adult kidney	17.871	Adult kidney	25.633			Adult kidney	17.871	Adult kidney	26.201
Foxi1	UB organoid	19.409	UB organoid	40
	UB organoid	19.306	UB organoid	34.849
	UB organoid	19.272	UB organoid	38.152
	CD organoid	18.592	CD organoid	23.585
	CD organoid	18.61	CD organoid	23.459
	CD organoid	18.607	CD organoid	23.439
	Adult kidney	17.414	Adult kidney	25.951
	Adult kidney	17.889	Adult kidney	26.06
	Adult kidney	17.871	Adult kidney	26.056

## Sheet: Fig 2h
Comparison of PC/IC ratios
Fig 2h
		AQP2+ PC	ATP6V1B1+ IC	PC + IC			Ratio/AQP2+ PC	Ratio/ATP6V1B1+ IC
P0 mice kidney from mice 1	Position 1	247	43	290			85.1724	14.8276
	Position 2	209	42	251			83.2669	16.7331
	Position 3	268	61	329			81.459	18.541
P0 mice kidney from mice 2	Position 1	335	58	393			85.2417	14.7583
	Position 2	278	53	331			83.9879	16.0121
	Position 3	253	46	299			84.6154	15.3846
P0 mice kidney from mice 3	Position 1	239	41	280			85.3571	14.6429
	Position 2	243	49	292			83.2192	16.7808
	Position 3	278	54	332			83.7349	16.2651
Adult mice kidney from mice 1	Position 1	123	21	144			85.4167	14.5833
	Position 2	196	35	231			84.8485	15.1515
	Position 3	187	33	220			85	15
Adult mice kidney from mice 2	Position 1	289	53	342			84.5029	15.4971
	Position 2	115	19	134			85.8209	14.1791
	Position 3	108	23	131			82.4427	17.5573
Adult mice kidney from mice 3	Position 1	104	18	122			85.2459	14.7541
	Position 2	98	18	116			84.4828	15.5172
	Position 3	112	24	136			82.3529	17.6471
		AQP2+ PC	ATP6V1B1+ IC	AQP2-/ATP6V1B1- Cells	Toal cells		Ratio/AQP2+ PC	Ratio/ATP6V1B1+ IC	PC-/IC- Cells
mouse CD organoid 1	Position 1	285	353	27	665		42.8571	53.0827	4.06015
	Position 2	298	325	29	652		45.7055	49.8466	4.44785
	Position 3	287	342	35	664		43.2229	51.506	5.27108
mouse CD organoid 2	Position 1	189	312	25	526		35.9316	59.3156	4.75285
	Position 2	212	247	23	482		43.9834	51.2448	4.77178
	Position 3	182	310	19	511		35.6164	60.6654	3.7182
mouse CD organoid 3	Position 1	115	120	9	244		47.1311	49.1803	3.68852
	Position 2	93	154	7	254		36.6142	60.6299	2.75591
	Position 3	90	135	11	236		38.1356	57.2034	4.66102

## Sheet: Fig 4d
Fig 4d	qRT-PCR	ct value
		GAPDH		Genes				GAPDH		Genes
EMX2	11.2w hFK	19.89	11.2w hFK	23.454		PAX2	11.2w hFK	19.89	11.2w hFK	26.767
	11.2w hFK	19.97	11.2w hFK	23.26			11.2w hFK	19.97	11.2w hFK	26.727
	11.2w hFK	19.976	11.2w hFK	23.478			11.2w hFK	19.976	11.2w hFK	26.687
	hFK RET+ UB	18.596	hFK RET+ UB	22.005			hFK RET+ UB	18.596	hFK RET+ UB	25.933
	hFK RET+ UB	18.691	hFK RET+ UB	22.083			hFK RET+ UB	18.691	hFK RET+ UB	26.004
	hFK RET+ UB	18.681	hFK RET+ UB	22.063			hFK RET+ UB	18.681	hFK RET+ UB	25.78
ETV5	11.2w hFK	19.89	11.2w hFK	26.469		RET	11.2w hFK	19.89	11.2w hFK	28.979
	11.2w hFK	19.97	11.2w hFK	26.542			11.2w hFK	19.97	11.2w hFK	28.733
	11.2w hFK	19.976	11.2w hFK	26.55			11.2w hFK	19.976	11.2w hFK	28.711
	hFK RET+ UB	18.596	hFK RET+ UB	25.713			hFK RET+ UB	18.596	hFK RET+ UB	28.13
	hFK RET+ UB	18.691	hFK RET+ UB	25.672			hFK RET+ UB	18.691	hFK RET+ UB	27.997
	hFK RET+ UB	18.681	hFK RET+ UB	25.66			hFK RET+ UB	18.681	hFK RET+ UB	27.973
LHX1	11.2w hFK	19.89	11.2w hFK	30.506		WNT11	11.2w hFK	19.89	11.2w hFK	30.462
	11.2w hFK	19.97	11.2w hFK	30.564			11.2w hFK	19.97	11.2w hFK	31.118
	11.2w hFK	19.976	11.2w hFK	30.772			11.2w hFK	19.976	11.2w hFK	31.162
	hFK RET+ UB	18.596	hFK RET+ UB	28.58			hFK RET+ UB	18.596	hFK RET+ UB	28.138
	hFK RET+ UB	18.691	hFK RET+ UB	28.493			hFK RET+ UB	18.691	hFK RET+ UB	28.185
	hFK RET+ UB	18.681	hFK RET+ UB	28.473			hFK RET+ UB	18.681	hFK RET+ UB	28.205

## Sheet: Fig 4f
Fig 4f	qRT-PCR	ct value
		GAPDH		Genes				GAPDH		Genes
PAX2	hESC	18.77	hESC	40		WNT11	hESC	18.77	hESC	36.606
	hESC	18.33	hESC	40			hESC	18.34	hESC	34.13
	hESC	18.356	hESC	40			hESC	18.346	hESC	34.118
	mCherry+ FACS	20.72	mCherry+ FACS	28.285			mCherry+ FACS	20.72	mCherry+ FACS	33.593
	mCherry+ FACS	20.75	mCherry+ FACS	28.01			mCherry+ FACS	20.74	mCherry+ FACS	34.37
	mCherry+ FACS	20.742	mCherry+ FACS	28.016			mCherry+ FACS	20.752	mCherry+ FACS	34.38
	iUB organoid	18.631	iUB organoid	24.207			iUB organoid	18.631	iUB organoid	29.584
	iUB organoid	18.52	iUB organoid	24.281			iUB organoid	18.52	iUB organoid	29.57
	iUB organoid	18.53	iUB organoid	24.041			iUB organoid	18.53	iUB organoid	29.562
	11.2 hFK	20.445	11.2 hFK	28.007			11.2 hFK	20.445	11.2 hFK	31.612
	11.2 hFK	19.948	11.2 hFK	27.979			11.2 hFK	19.945	11.2 hFK	31.632
	11.2 hFK	19.932	11.2 hFK	27.991			11.2 hFK	19.935	11.2 hFK	31.692
GATA3	hESC	18.77	hESC	30.287		CDH1	hESC	18.363	hESC	22.987
	hESC	18.33	hESC	30.273			hESC	18.36	hESC	22.96
	hESC	18.356	hESC	30.213			hESC	18.374	hESC	22.974
	mCherry+ FACS	20.72	mCherry+ FACS	25.579			mCherry+ FACS	18.923	mCherry+ FACS	28.638
	mCherry+ FACS	20.75	mCherry+ FACS	25.489			mCherry+ FACS	18.986	mCherry+ FACS	28.88
	mCherry+ FACS	20.742	mCherry+ FACS	25.471			mCherry+ FACS	18.97	mCherry+ FACS	28.894
	iUB organoid	18.631	iUB organoid	23.779			iUB organoid	18.392	iUB organoid	22.944
	iUB organoid	18.52	iUB organoid	23.7			iUB organoid	18.5	iUB organoid	22.954
	iUB organoid	18.53	iUB organoid	23.734			iUB organoid	18.516	iUB organoid	22.962
	11.2 hFK	20.445	11.2 hFK	24.65			11.2 hFK	20.196	11.2 hFK	28.13
	11.2 hFK	19.948	11.2 hFK	24.84			11.2 hFK	19.798	11.2 hFK	28.28
	11.2 hFK	19.932	11.2 hFK	24.828			11.2 hFK	19.79	11.2 hFK	28.278
LHX1	hESC	18.77	hESC	31.909		EMX2	hESC	18.77	hESC	32.745
	hESC	18.33	hESC	31.42			hESC	18.323	hESC	32.039
	hESC	18.356	hESC	31.464			hESC	18.363	hESC	31.979
	mCherry+ FACS	20.72	mCherry+ FACS	27.924			mCherry+ FACS	20.806	mCherry+ FACS	27.226
	mCherry+ FACS	20.75	mCherry+ FACS	27.95			mCherry+ FACS	20.82	mCherry+ FACS	27.3
	mCherry+ FACS	20.742	mCherry+ FACS	27.964			mCherry+ FACS	20.822	mCherry+ FACS	27.322
	iUB organoid	18.631	iUB organoid	26.273			iUB organoid	18.649	iUB organoid	22.367
	iUB organoid	18.52	iUB organoid	26.286			iUB organoid	18.74	iUB organoid	22.471
	iUB organoid	18.53	iUB organoid	26.266			iUB organoid	18.746	iUB organoid	22.467
	11.2 hFK	20.445	11.2 hFK	30.883			11.2 hFK	20.445	11.2 hFK	24.225
	11.2 hFK	19.948	11.2 hFK	30.62			11.2 hFK	19.949	11.2 hFK	24.14
	11.2 hFK	19.932	11.2 hFK	30.838			11.2 hFK	19.931	11.2 hFK	24.146
RET	hESC	18.77	hESC	30.045		HNF1B	hESC	18.77	hESC	36.516
	hESC	18.33	hESC	30.512			hESC	18.34	hESC	33.756
	hESC	18.356	hESC	30.492			hESC	18.346	hESC	33.744
	mCherry+ FACS	20.72	mCherry+ FACS	26.02			mCherry+ FACS	20.806	mCherry+ FACS	28.596
	mCherry+ FACS	20.75	mCherry+ FACS	26.036			mCherry+ FACS	20.828	mCherry+ FACS	28.533
	mCherry+ FACS	20.742	mCherry+ FACS	26.096			mCherry+ FACS	20.824	mCherry+ FACS	28.527
	iUB organoid	18.631	iUB organoid	24.192			iUB organoid	18.649	iUB organoid	25.205
	iUB organoid	18.52	iUB organoid	24.243			iUB organoid	18.74	iUB organoid	25.186
	iUB organoid	18.53	iUB organoid	24.229			iUB organoid	18.746	iUB organoid	25.17
	11.2 hFK	20.445	11.2 hFK	31.204			11.2 hFK	20.445	11.2 hFK	26.377
	11.2 hFK	19.948	11.2 hFK	31.02			11.2 hFK	19.948	11.2 hFK	26.25
	11.2 hFK	19.932	11.2 hFK	31.044			11.2 hFK	19.932	11.2 hFK	26.472

## Sheet: Fig 4i
Fig 4i	qRT-PCR	ct value
		GAPDH		Genes				GAPDH		Genes
Wnt11	iUB	18.219	iUB	29.212		AQP4	iUB	18.219	iUB	29.647
	iUB	18.062	iUB	29.272			iUB	18.062	iUB	29.78
	iUB	18.082	iUB	29.288			iUB	18.082	iUB	29.772
	iCD	19.834	iCD	32.797			iCD	19.834	iCD	25.121
	iCD	19.69	iCD	35.033			iCD	19.69	iCD	25.29
	iCD	19.704	iCD	35.043			iCD	19.704	iCD	25.316
ETV5	iUB	18.219	iUB	22.582		FOXI1	iUB	18.219	iUB	31.829
	iUB	18.062	iUB	22.507			iUB	18.062	iUB	32.088
	iUB	18.082	iUB	22.495			iUB	18.082	iUB	32.092
	iCD	19.211	iCD	26.612			iCD	19.834	iCD	25.903
	iCD	19.371	iCD	26.566			iCD	19.69	iCD	25.861
	iCD	19.411	iCD	26.36			iCD	19.704	iCD	25.901
AQP2	iUB	18.219	iUB	36.969
	iUB	18.062	iUB	35.222
	iUB	18.082	iUB	35.218
	iCD	19.834	iCD	27.829
	iCD	19.69	iCD	27.629
	iCD	19.704	iCD	27.615

## Sheet: Fig 5b
Fig 5B	qRT-PCR	ct value
		GAPDH		Genes				GAPDH		Genes
PAX2	hPSC	17.084	hPSC	35.554		WNT11	hPSC	17.401	hPSC	35.282
	hPSC	17.156	hPSC	38.242			hPSC	17.544	hPSC	34.193
	hPSC	17.113	hPSC	40			hPSC	17.539	hPSC	33.754
	KIT+	18.117	KIT+	23.861			KIT+	17.817	KIT+	30.564
	KIT+	17.746	KIT+	23.5			KIT+	17.66	KIT+	30.789
	KIT+	17.946	KIT+	23.544			KIT+	17.76	KIT+	30.989
	D33	17.906	D33	23.227			D33	17.49	D33	25.146
	D33	17.9	D33	23.488			D33	17.42	D33	25.18
	D33	17.988	D33	23.348			D33	17.444	D33	25.19
	D39	17.502	D39	22.587			D39	17.14	D39	23.567
	D39	17.23	D39	22.1			D39	17.292	D39	23.635
	D39	17.01	D39	22.176			D39	17.232	D39	23.575
	D49	16.91	D49	21.271			D49	16.91	D49	23.124
	D49	17.099	D49	21.141			D49	17.098	D49	23.15
	D49	17.081	D49	21.221			D49	17.082	D49	23.174
	hFK	20.196	hFK	27.358			hFK	19.924	hFK	30.332
	hFK	19.8	hFK	27.64			hFK	19.98	hFK	30.3
	hFK	19.788	hFK	27.612			hFK	19.986	hFK	30.352
GATA3	hPSC	17.084	hPSC	29.967		CDH1	hPSC	18.363	hPSC	22.987
	hPSC	17.156	hPSC	29.507			hPSC	18.467	hPSC	22.97
	hPSC	17.113	hPSC	29.382			hPSC	18.267	hPSC	22.964
	KIT+	18.117	KIT+	23.196			KIT+	18.122	KIT+	34.289
	KIT+	17.7	KIT+	23.157			KIT+	17.72	KIT+	34.2
	KIT+	17.992	KIT+	23.197			KIT+	17.774	KIT+	34.2014
	D33	17.906	D33	23.253			D33	17.613	D33	24.025
	D33	17.93	D33	23.388			D33	17.34	D33	24.149
	D33	17.958	D33	23.228			D33	17.35	D33	23.949
	D39	17.502	D39	22.558			D39	17.478	D39	23.264
	D39	17	D39	22.78			D39	17.35	D39	23.399
	D39	17.24	D39	22.718			D39	17.318	D39	23.381
	D49	16.91	D49	22.073			D49	17.105	D49	22.576
	D49	17.29	D49	22.082			D49	16.833	D49	22.594
	D49	16.89	D49	22.062			D49	16.789	D49	22.554
	hFK	20.196	hFK	24.771			hFK	20.196	hFK	28.13
	hFK	19.824	hFK	24.78			hFK	19.774	hFK	28.27
	hFK	19.764	hFK	24.798			hFK	19.824	hFK	28.288
LHX1	hPSC	17.084	hPSC	32.89		EMX2	hPSC	18.363	hPSC	32.411
	hPSC	17.156	hPSC	33.932			hPSC	18.357	hPSC	32.344
	hPSC	17.113	hPSC	32.954			hPSC	18.377	hPSC	32.264
	KIT+	18.117	KIT+	21.225			KIT+	18.122	KIT+	28.236
	KIT+	17.8	KIT+	21.025			KIT+	17.85	KIT+	28.372
	KIT+	17.892	KIT+	20.825			KIT+	17.644	KIT+	28.332
	D33	17.906	D33	23.063			D33	17.613	D33	24.063
	D33	17.93	D33	22.85			D33	17.365	D33	24.072
	D33	17.958	D33	22.79			D33	17.325	D33	24.09
	D39	17.502	D39	21.854			D39	17.478	D39	23.629
	D39	17	D39	21.893			D39	17.34	D39	23.672
	D39	17.24	D39	21.847			D39	17.328	D39	23.472
	D49	16.91	D49	21.435			D49	17.105	D49	22.983
	D49	17.29	D49	21.3			D49	16.844	D49	23.059
	D49	16.89	D49	21.386			D49	16.778	D49	23.099
	hFK	20.196	hFK	31.313			hFK	20.196	hFK	24.245
	hFK	19.824	hFK	31.158			hFK	19.764	hFK	23.951
	hFK	19.764	hFK	31.1			hFK	19.824	hFK	23.991
RET	hPSC	17.401	hPSC	27.813		HNF1B	hPSC	18.363	hPSC	34.284
	hPSC	17.544	hPSC	27.781			hPSC	18.38	hPSC	33.994
	hPSC	17.539	hPSC	27.866			hPSC	18.354	hPSC	33.974
	KIT+	17.817	KIT+	22.236			KIT+	18.122	KIT+	29.059
	KIT+	17.86	KIT+	22.279			KIT+	17.73	KIT+	29.1
	KIT+	17.66	KIT+	21.879			KIT+	17.764	KIT+	29.202
	D33	17.49	D33	22.552			D33	17.613	D33	25.046
	D33	17.502	D33	22.628			D33	17.34	D33	25.169
	D33	17.362	D33	22.668			D33	17.35	D33	25.181
	D39	17.14	D39	22.374			D39	17.478	D39	25.339
	D39	17.26	D39	22.431			D39	17.32	D39	25.36
	D39	17.264	D39	22.401			D39	17.348	D39	25.354
	D49	16.91	D49	22.08			D49	17.105	D49	24.421
	D49	17.19	D49	21.725			D49	16.8	D49	24.312
	D49	16.99	D49	21.757			D49	16.822	D49	24.512
	hFK	20.196	hFK	30.917			hFK	20.196	hFK	26.066
	hFK	19.744	hFK	30.951			hFK	19.894	hFK	26.027
	hFK	19.544	hFK	30.971			hFK	19.694	hFK	26.067

## Sheet: Fig 5f
Quantifications of hUB organoids markers presentages
Fig 5f
Wnt11-GFP/PAX2-mCherry hESC
KRT8+/PAX2+ Cells	Total Cells	Percentage of KRT8+/PAX2+ Cells		GATA3+/CDH1+ Cells	Total Cells	Percentage of GATA3+/CDH1+ Cells
687	723	95.0207		558	569	98.0668
786	804	97.7612		672	689	97.5327
568	597	95.1424		654	673	97.1768
				RET+/SOX9+ Cells	Total Cells	Percentage of RET+/SOX9+ Cells
				1876	1898	98.8409
				1546	1602	96.5044
				1455	1505	96.6777

## Sheet: Fig 5g
Fig 5g	qRT-PCR	ct value
		GAPDH		Genes
WNT11	iUB	17.283	iUB	23.972
	iUB	17.229	iUB	23.909
	iUB	17.029	iUB	23.969
	iCD	18.932	iCD	30.108
	iCD	18.751	iCD	29.936
	iCD	18.711	iCD	29.976
RET	iUB	17.283	iUB	22.28
	iUB	17.229	iUB	22.24
	iUB	17.029	iUB	22.21
	iCD	18.932	iCD	31.878
	iCD	18.751	iCD	31.278
	iCD	18.711	iCD	31.07
AQP2	iUB	17.283	iUB	36.943
	iUB	17.229	iUB	33.984
	iUB	17.029	iUB	33.944
	iCD	18.463	iCD	24.988
	iCD	18.438	iCD	24.879
	iCD	18.378	iCD	24.861
AQP3	iUB	17.435	iUB	31.348
	iUB	17.06	iUB	30.494
	iUB	17.12	iUB	30.694
	iCD	18.463	iCD	25.426
	iCD	18.438	iCD	25.649
	iCD	18.378	iCD	25.709
AQP4	iUB	17.435	iUB	30.479
	iUB	17.06	iUB	30.684
	iUB	17.12	iUB	30.62
	iCD	25.447	iCD	30.457
	iCD	25.4	iCD	31.47
	iCD	25.4	iCD	31.5
FOXI1	iUB	17.283	iUB	33.586
	iUB	17.129	iUB	34.2
	iUB	17.129	iUB	34.154
	iCD	25.447	iCD	31.871
	iCD	25.4	iCD	32.13
	iCD	25.4	iCD	31.93

[truncated: 12 more sheets: Fig 5K, Fig 6d, Fig 6 h, Fig 6e, Fig 6i, Fig S2h, Fig S3 b c, Fig S3 e f, Fig S5c, Fig S6c, Fig S6d, Fig S6h]
